# Supplementary material for: Computing stoichiometric molecular composition from crystal structures
Source: J Appl Crystallogr. 2015 Jan 30;48(Pt 1):85–91. doi: 10.1107/S1600576714025904 (PMC4453171; doi:10.1107/S1600576714025904)
Supplement: Supplementary file 1 [file j-48-00085-sup1.zip]

Archive with 9 entries (9 files):
- comments.sql
- stoichiometry.sql
- comments.txt
- Makefile
- make.log
- p1.lst
- polymer.lst
- simple.lst
- stoich.lst
