# Supplementary material for: Computing stoichiometric molecular composition from crystal structures
Source: J Appl Crystallogr. 2015 Jan 30;48(Pt 1):85–91. doi: 10.1107/S1600576714025904 (PMC4453171; doi:10.1107/S1600576714025904)
Supplement: Supplementary file 1 [file j-48-00085-sup1.zip › comments.sql]

-- MySQL dump 10.13  Distrib 5.5.37, for debian-linux-gnu (i686)
--
-- Host: localhost    Database: stoichiometry
-- ------------------------------------------------------
-- Server version	5.5.37-0ubuntu0.12.04.1

/*!40101 SET @OLD_CHARACTER_SET_CLIENT=@@CHARACTER_SET_CLIENT */;
/*!40101 SET @OLD_CHARACTER_SET_RESULTS=@@CHARACTER_SET_RESULTS */;
/*!40101 SET @OLD_COLLATION_CONNECTION=@@COLLATION_CONNECTION */;
/*!40101 SET NAMES utf8 */;
/*!40103 SET @OLD_TIME_ZONE=@@TIME_ZONE */;
/*!40103 SET TIME_ZONE='+00:00' */;
/*!40101 SET @OLD_SQL_MODE=@@SQL_MODE, SQL_MODE='' */;
/*!40111 SET @OLD_SQL_NOTES=@@SQL_NOTES, SQL_NOTES=0 */;

--
-- Table structure for table `comments`
--

DROP TABLE IF EXISTS `comments`;
/*!40101 SET @saved_cs_client     = @@character_set_client */;
/*!40101 SET character_set_client = utf8 */;
CREATE TABLE `comments` (
  `codid` int(7) NOT NULL,
  `comment` text,
  PRIMARY KEY (`codid`)
) ENGINE=InnoDB DEFAULT CHARSET=latin1;
/*!40101 SET character_set_client = @saved_cs_client */;

/*!40103 SET TIME_ZONE=@OLD_TIME_ZONE */;

/*!40101 SET SQL_MODE=@OLD_SQL_MODE */;
/*!40101 SET CHARACTER_SET_CLIENT=@OLD_CHARACTER_SET_CLIENT */;
/*!40101 SET CHARACTER_SET_RESULTS=@OLD_CHARACTER_SET_RESULTS */;
/*!40101 SET COLLATION_CONNECTION=@OLD_COLLATION_CONNECTION */;
/*!40111 SET SQL_NOTES=@OLD_SQL_NOTES */;

-- Dump completed on 2014-06-22 12:54:46
