# Supplementary material for: Computing stoichiometric molecular composition from crystal structures
Source: J Appl Crystallogr. 2015 Jan 30;48(Pt 1):85–91. doi: 10.1107/S1600576714025904 (PMC4453171; doi:10.1107/S1600576714025904)
Supplement: Supplementary file 1 [file j-48-00085-sup1.zip › stoichiometry.sql]

DROP TABLE IF EXISTS `is_polymer`;
CREATE TABLE `is_polymer` (
  `codid` mediumint(8) unsigned NOT NULL,
  `is_polymer` varchar(3) DEFAULT NULL,
  PRIMARY KEY (`codid`)
) ENGINE=MyISAM DEFAULT CHARSET=latin1
COMMENT='Data from file polymer.lst';
LOAD DATA LOCAL INFILE 'polymer.lst'
 INTO TABLE `is_polymer`
 FIELDS TERMINATED BY '\t'
 LINES TERMINATED BY '\n';
SHOW WARNINGS;

DROP TABLE IF EXISTS `p1`;
CREATE TABLE `p1` (
  `codid` mediumint(8) unsigned NOT NULL,
  `molecule` varchar(100) DEFAULT NULL,
  PRIMARY KEY (`codid`)
) ENGINE=MyISAM DEFAULT CHARSET=latin1
COMMENT='Data from file p1.lst';
LOAD DATA LOCAL INFILE 'p1.lst'
 INTO TABLE `p1`
 FIELDS TERMINATED BY '\t'
 LINES TERMINATED BY '\n';
SHOW WARNINGS;

DROP TABLE IF EXISTS `simple`;
CREATE TABLE `simple` (
  `codid` mediumint(8) unsigned NOT NULL,
  `molecule` varchar(100) DEFAULT NULL,
  PRIMARY KEY (`codid`)
) ENGINE=MyISAM DEFAULT CHARSET=latin1
COMMENT='Data from file simple.lst';
LOAD DATA LOCAL INFILE 'simple.lst'
 INTO TABLE `simple`
 FIELDS TERMINATED BY '\t'
 LINES TERMINATED BY '\n';
SHOW WARNINGS;

DROP TABLE IF EXISTS `stoichiometric`;
CREATE TABLE `stoichiometric` (
  `codid` mediumint(8) unsigned NOT NULL,
  `molecule` varchar(100) DEFAULT NULL,
  PRIMARY KEY (`codid`)
) ENGINE=MyISAM DEFAULT CHARSET=latin1
COMMENT='Data from file stoich.lst';
LOAD DATA LOCAL INFILE 'stoich.lst'
 INTO TABLE `stoichiometric`
 FIELDS TERMINATED BY '\t'
 LINES TERMINATED BY '\n';
SHOW WARNINGS;
