# Supplementary material for: Computing stoichiometric molecular composition from crystal structures
Source: J Appl Crystallogr. 2015 Jan 30;48(Pt 1):85–91. doi: 10.1107/S1600576714025904 (PMC4453171; doi:10.1107/S1600576714025904)
Supplement: Supplementary file 1 [file j-48-00085-sup1.zip › comments.txt]

1504275	Problems with disorder markup -- different disorder groups have different composition
2003831	cif_p1 computes OK, cif_molecule is out of memory on koala.ibt.lt
2003845	Incorrect setting (angles as for unique b, symops and group symbol for unique c).
2009300	Problems with disorder markup
2009648	Incorrect symmetry operators in the entry
2104331	Disordered structure -- different disorder groups have different compaitions
4020856	Disordered structure -- different disorder groups have different compaitions
4021187	Problems with disorder markup -- different disorder groups have different compaitions
4075851	Problems with disorder markup -- different disorder groups have different compaitions
4083119	Problems with disorder markup -- different disorder groups have different compositions; disorder groups ordered differently in the cif_molecule outputs with --preserve and --p1 options.
4101768	Problems with disorder markup -- different disorder groups have different compositions
4120368	Problems with disorder markup -- different disorder groups have different compositions
4311085	Problems with disorder markup -- different disorder groups have different compositions
4313728	Apparently, problems with disorder markup -- disordered hydrogens not present in all disorder group, connectivity is lost in some disorder groups.
4319240	Problems with disorder markup -- different disorder groups have different compositions
4329103	Problems with disorder markup -- different disorder groups have different compositions
4337744	Polymer not marked
4338423	Strangely marked disorder
4338425	Strangely marked disorder
4501994	Problems with disorder markup -- different disorder groups have different compositions
4507064	Problems with disorder markup -- different disorder groups have different compositions
4508931	Polymer not marked
7017051	Strangely marked disorder
7020926	Strangely marked disorder
7023441	Strangely marked disorder
7108843	p1 and stoichiometric algorithms have chosen different alternative conformations while using --split-disorder-groups and --largest-molecule-only options
7112440	p1 and stoichiometric algorithms have chosen different alternative conformations while using --split-disorder-groups and --largest-molecule-only options
7201541	Strangely marked disorder
7205936	Strangely marked disorder; may be a polymer
7207077	Polymer not marked
7209097	p1 and stoichiometric algorithms have chosen different alternative conformations while using --split-disorder-groups and --largest-molecule-only options
8102984	Polymer not marked
