# Supplementary material for: Computing stoichiometric molecular composition from crystal structures
Source: J Appl Crystallogr. 2015 Jan 30;48(Pt 1):85–91. doi: 10.1107/S1600576714025904 (PMC4453171; doi:10.1107/S1600576714025904)
Supplement: Supplementary file 1 [file j-48-00085-sup1.zip › Makefile]

# Define HEAD='head' or HEAD='head -n20' or similar on the command
# line for debugging with short file:
HEAD = cat

## COD = inputs/formulae
COD = inputs/no-Morgan-formulae

P1_FORMULAE     = p1.lst
SIMPLE_FORMULAE = simple.lst
STOICH_FORMULAE = stoich.lst
POLYMER_LISTS   = polymer.lst

ALL_FORMULAE = ${P1_FORMULAE} ${SIMPLE_FORMULAE} ${STOICH_FORMULAE} \
	${POLYMER_LISTS}

.PHONY: all clean cleanAll distclean

all: ${ALL_FORMULAE}

${P1_FORMULAE}:
	find ${COD}/ -name formulae.lst \
	| ${HEAD} \
	| xargs grep -h '^P1' \
	| awk -F"\t" '{print $$2"\t"$$3}' \
	| grep -vP '^\s*$$' \
	| sort -k1,1 -n \
	> $@

${SIMPLE_FORMULAE}:
	find ${COD}/ -name formulae.lst \
	| ${HEAD} \
	| xargs grep -h '^SIMPLE' \
	| awk -F"\t" '{print $$2"\t"$$3}' \
	| grep -vP '^\s*$$' \
	| sort -k1,1 -n \
	> $@

${STOICH_FORMULAE}:
	find ${COD}/ -name formulae.lst \
	| ${HEAD} \
	| xargs grep -h '^STOICH' \
	| awk -F"\t" '{print $$2"\t"$$3}' \
	| grep -vP '^\s*$$' \
	| sort -k1,1 -n \
	> $@

${POLYMER_LISTS}:
	find ${COD}/ -name formulae.lst \
	| ${HEAD} \
	| xargs grep -h '^POLY' \
	| awk -F"\t" '{print $$2"\t"$$3}' \
	| grep -vP '^\s*$$' \
	| sort -k1,1 -n \
	> $@

clean cleanAll distclean:
	rm -f ${ALL_FORMULAE}
