# Supplementary material for: Computing stoichiometric molecular composition from crystal structures
Source: J Appl Crystallogr. 2015 Jan 30;48(Pt 1):85–91. doi: 10.1107/S1600576714025904 (PMC4453171; doi:10.1107/S1600576714025904)
Supplement: Supplementary file 1 [file j-48-00085-sup1.zip › make.log]

find inputs/formulae/ -name \*.chem \
	| cat \
	| xargs grep -h '^P1' \
	| awk -F"\t" '{print $2}' \
	| grep . \
	| sed 's/ /\t/' \
	| sort -k1,1 -n \
	> p1.lst
find inputs/formulae/ -name \*.chem \
	| cat \
	| xargs grep -h '^SIMPLE' \
	| awk -F"\t" '{print $2}' \
	| grep . \
	| sed 's/ /\t/' \
	| sort -k1,1 -n \
	> simple.lst
find inputs/formulae/ -name \*.chem \
	| cat \
	| xargs grep -h '^STOICH' \
	| awk -F"\t" '{print $2}' \
	| grep . \
	| sed 's/ /\t/' \
	| sort -k1,1 -n \
	> stoich.lst
date
Mon Jun  9 14:14:10 EEST 2014
