# Supplementary material for: Computing stoichiometric molecular composition from crystal structures
Source: J Appl Crystallogr. 2015 Jan 30;48(Pt 1):85–91. doi: 10.1107/S1600576714025904 (PMC4453171; doi:10.1107/S1600576714025904)
Supplement: Supplementary file 1 [file j-48-00085-sup1.zip › p1.lst]

1000000	C12 H34 Al2 N4 O20 P5
1000001	C107 H142 N14 O26
1000004	C58 H60 Cu2 I2 P4
1000005	F16 H3 O6 Sr5 V3
1000006	C22 H25 Cl N2 O8
1000007	Ca4 Mg4 O23 Si8
1000008	Ca4 Mg4 O23 Si8
1000009	Ca4 Mg4 O23 Si8
1000010	Ca4 Mg4 O22 Si8
1000011	Ca4 Mg4 O22 Si8
1000012	Ca4 Mg4 O22 Si8
1000013	Ca4 Mg4 O22 Si8
1000014	Ca4 Mg4 O22 Si8
1000015	Ca4 Mg4 O22 Si8
1000016	Ca4 Mg4 O22 Si8
1000017	Al12 O18
1000018	C26 H44 O6
1000019	C17 H17 N O2
1000020	C12 H30 As2 Cl2 Pt
1000021	C13 H15 N O4 S
1000022	Ca4 O2 Ti2
1000023	Cu3 Fe4 O24 P6
1000024	Ga4 Gd12 O24
1000025	La Ni5
1000026	B2 Mg
1000027	Mg4 O16 S4
1000028	Al6 Cl2 Na8 O15 Si6
1000029	Al12 N16 O16 Si12 Y2
1000030	Ba2 Cu3 O7 Y
1000031	Ba2 Cu4 O8 Y2
1000032	Al12 O18
1000033	C Ba O3
1000034	Al16 Ca8 O64 Si16
1000035	Al12 Ca4 Fe8 Mg8 Na4 O24 Si8 Ti8
1000036	Mg12 O35 Si12
1000037	Ba O4 S
1000038	Al8 Fe2 H4 K2 Mg4 O24 Si8
1000039	Al12 Ca18 O36
1000040	Al Ca8 Fe O
1000041	Cl Na
1000042	Al18 H4 K4 O34 Si12
1000043	Ca F2
1000044	Ca O
1000045	Ca H2 O2
1000046	Ca7 H2 O17 Si7
1000047	Mg14 O44 Si16
1000048	Al6 Ca4 O14 Si4
1000049	K2 O8 S
1000050	Cl K
1000051	K N O3
1000052	C11 Ca3 Mg9 O34
1000053	Mg4 O4
1000054	H Mg O
1000056	B56 Mg8
1000057	B6 La
1000058	O4 Ru2
1000059	Al12 O18
1000060	Al12 O20 Ti12
1000061	Al2 H3 O4
1000062	O4 Sn2
1000063	Cu4 O2
1000064	Fe8 O16 Si4
1000065	C6
1000066	Ba2 Cu3 O7 Pd Y
1000067	Li2 O10 Sb2 W2
1000068	Li2 Nb2 O4 W2
1000069	Li2 Nb O4 W
1000070	Li6 Nb6 O18 W6
1000071	Ba4 O5 Pd2
1000072	O11 P2 V2
1000073	F23 Li16 Th4
1000074	F23 Li16 Th4
1000075	Bi2 Li2 O4 Pd4
1000076	Al5 F26 Na3 Sr4
1000077	Cr12 F29 H4 N4
1000078	F29 H4 N4 V12
1000079	K8 O40 P8 V8
1000080	H4 N8 O40 P8 V8
1000081	H4 O39 P8 Rb8 V8
1000082	Al6 F22 Na2 Rb4
1000083	H2 O28 P4 V4
1000084	H20 O28 P4 V4
1000085	Cr30 F102 Rb16
1000088	F10 Li5 Tb2
1000089	F10 Li8 Tb2
1000090	F24 Fe6 K32
1000091	Ca30 F70 Lu30
1000092	Cr80 F238 K40
1000093	F8 O2 Sm2
1000094	Ni3 O18 V8
1000095	H4 Na10 O70 P16 V20
1000097	Cd4 F12 N4
1000098	Al2 F12 Na2 Sr2
1000099	Cl6 Co6 H21 O18 P6
1000100	F2 Fe H Mn O3 Pb2
1000101	Co6 O16 P4
1000102	Co6 H6 O16 P4
1000103	Al6 Ca12 F23 K12
1000104	Al4 Ba12 F36
1000106	Al12 Cs20 F45
1000107	Al7 Cs12 F29
1000108	Ba4 F26 O12 Zr6
1000109	Al2 F9 H K2 O4
1000110	Al16 F48
1000111	Bi2 Li16 O9 Pd2
1000112	H2 O8 Ti4
1000113	H18 N4 O20 P4 V4
1000114	Al18 Ba30 Cl6 F123 K24
1000115	H12 O27 P7 Zn12
1000116	O10 Tl2 V4
1000117	Cu2 Li3 O4
1000118	H4 O12 P4 V3
1000119	H4 O12 P4 V3
1000120	H10 O12 P4 V3
1000121	H4 O12 P4 V3
1000122	Ba8 F19 Fe4
1000123	Fe16 Mo20 O74 V20
1000124	Fe2 Mo4 O12 V4
1000125	Al2 F6 K2
1000126	Al2 F6 K2
1000127	Al2 F6 K2
1000128	Cr4 H N8 O14 Pd2
1000129	Al3 Ba4 F15
1000130	Al8 Ba8 F29
1000131	Al4 Ba4 F14
1000132	Ba16 F21 H4 O4 Zr4
1000133	N2 O8 Pd
1000134	Ba6 Hg4 O14 Ru2
1000135	F32 Sr10 Zr5
1000136	K8 O37 Si12 Ti4
1000137	Cu6 H8 O15 V3
1000138	Cu6 H8 O15 V3
1000139	Ba F5 Ga O2
1000140	Ca H Na2 O8 P2
1000141	Li4 O10 Sb4
1000142	H4 Li4 O9 Sb4
1000143	H2 Li2 O8 Sb4
1000144	F16 Fe6 Na6 Pb6
1000145	H2 Na10 O24 P5 V4
1000146	Al6 F20 Na2 Rb4
1000147	Al6 F20 K4 Na2
1000148	Li6 O18 P6
1000149	Al2 Ca2 F12 Na2
1000150	Ba2 F8 Zr
1000151	Ba2 F8 Zr
1000152	Ba2 F8 Zr
1000153	Ba2 F8 Zr
1000154	F30 Pb6 Zr4
1000155	D18 La2 Ni10
1000156	D18 La2 Ni10
1000157	Cr3 F16 Mn3 Na3
1000158	Cr3 F10 Mn
1000159	Cr4 F12 Mn3
1000160	Cr F5 Mn
1000161	Cr1.5 F7.5 Rb4
1000162	F28 Fe10 K6
1000164	Al3 Cs2 F6 Na
1000165	Al3 Cs2 F12 Li
1000166	Al2 F6 K2
1000167	F6 Li2 Ti
1000168	Ba8 F31 Ni11
1000174	F22 Fe8 N4
1000175	Al11 F41 Rb20
1000176	F12 Li3 Na3 Sc2
1000177	F12 In2 Li3 Na3
1000178	F6 Fe4 Li2
1000179	F6 Fe2 Na2
1000180	Fe12 Li16 O22 Sb8
1000181	Al4 F14 H4 Hg4 O2
1000182	Al4 F14 H16 N4
1000183	Al4 F12 H10 N4
1000184	F11 Fe2 Li3 Mn3
1000185	F14 Fe3 Li3 Mn3
1000186	F14 Fe3 Li3 Mn3
1000187	F29 Fe12 H4 O4
1000188	F32 Fe6 H2 Mn6 N14
1000189	H2 Nb8 O24
1000190	H48 Nb8 O24
1000191	Ag6 Cr2 P2 S6
1000192	Ag2 Cr2 P2 S6
1000193	F16 Fe6 H2 O
1000194	Ca10 Mn10 O18
1000196	Fe10 Li10 O15 Sb8 Sn8
1000197	Fe4 Li10 O8 Sb4 Sn4
1000198	Al F4 Tl
1000199	Al4 F14 H4 N4
1000200	Al3 F11 H3 O4 Rb8
1000201	Ba8 Co2 F17 Fe2
1000202	F7 Fe2 H2 Hg2 O2
1000204	Ba4 Cr5 F20 Na4
1000205	Ba4 F20 Fe5 Na4
1000206	F12 Fe5 H3 N8
1000207	Al2 F6 K2
1000208	Al4 F5 K4
1000209	F12 Li3 Na3 Ti2
1000210	F12 Li3 Na3 V2
1000211	Cr2 F12 Li3 Na3
1000212	F12 Fe2 Li3 Na3
1000213	Co2 F12 Li3 Na3
1000214	Ba6 Cu9 F26
1000215	Ba4 Cu6 F21 Fe6
1000216	Ba4 Cu3 F20 Fe3
1000217	Ba12 F40 Zn13
1000218	F10 Fe2 H2 Hg4 O7
1000219	Ba4 F20 Fe5 Na4
1000220	Ba14 Cu2 F50 Fe9
1000221	Al F3 Tl
1000222	Al F3 Tl
1000223	F10 Fe2 H2 Hg4 O7
1000224	D18 F48 Fe8 Mn8 N8
1000225	D34 F48 Fe8 Mn8 N8
1000226	Ba12 F40 Zn13
1000227	F20 Fe4 H7 Mn4 O4
1000228	F39 Fe16
1000229	Ag2 In2 P4 S12
1000230	F17 Fe4 H6 Mn4 O4
1000231	F17 Fe4 H6 O4 Zn4
1000232	Cu12 F23 Na4
1000233	Ba Cu2 Fe2 O5 Y
1000234	Ba2 Cu3 O7 Pd Y
1000235	F5 Fe H10 N2 O
1000236	Al2 Ca3 F14 Na2
1000237	Cr4 F24 Na8 Ni4
1000238	Al12 F29
1000239	F8 Fe3 Li2
1000242	Ba2 O10 Pd2 Y4
1000243	F18 Fe3 Nb3
1000244	F18 Fe3 Nb3
1000245	F24 Fe4 Nb4
1000246	F24 Fe4 Nb4
1000247	F20 Fe4 H4 O4 Zn4
1000248	Ba2 F15 Ni7
1000249	Ba2 F15 Ni7
1000250	La4 Ni2 O8
1000251	Cu4 Li4 O13 V4
1000252	Cu4 F30 Fe8 H6 O3
1000253	Cu6 H2 O18 V4
1000254	Cu2 O6 V2
1000255	O13 Tl2 V6
1000257	F24 Fe4 Na8 Ni4
1000258	F24 Fe4 Na8 Ni4
1000259	F24 Fe4 Na8 Ni4
1000260	Co2 F3 Li2
1000261	Co2 F3 Li2
1000262	Al3 F11 H8 K8 O4
1000264	Cu4 La8 Li4 O15
1000265	Cu4 La8 Li4 O15
1000266	Cu4 La8 Li4 O15
1000267	Cu4 La8 Li2 O16
1000268	Cu2 La8 Li2 O15
1000269	Ba8 Cr24 Cs8 F96
1000270	Mo10 O34 Tl8
1000271	H Mo10 N8 O34
1000272	F28 Ga8 K8
1000273	Al4 F14 H16 N4 Rb4
1000274	Al4 F14 H16 N4 Rb4
1000275	Al4 F12 H10 N4 Rb4
1000276	Al4 F14 H16 N4 Rb4
1000277	Al4 F14 H16 N4 Rb4
1000278	Ba14 Cu2 F49 Fe9
1000279	H2 Nb8 O24 W8
1000280	La8 O8 S8
1000281	Cs8 O62 P8 Sb16
1000282	H56 Mo32 N16 O98
1000283	H16 Mo4 N4 O6
1000284	Ba8 Cu4 O28 Pt4 Y8
1000285	Bi16 Ca4 Cu8 O30 Sr8
1000286	O28 P8 Sr4 Zn8
1000287	Cs4 Nb2 O23 Si8
1000288	Al2 Ba6 F18
1000289	Cr F8 Na Sr2
1000290	Ni4 O12 Pr4
1000291	Ni4 O12 Pr4
1000292	Ni4 O12 Pr4
1000293	Ni6 O18 Pr6
1000294	Ni6 O18 Pr6
1000295	Cr6 F36 Mn6 Na12
1000296	F36 Ga6 Mn6 Na12
1000297	Ba16 Cu48 F192 Na64
1000298	K8 O37 Sb7 Si7
1000299	Al F6 H6 K O2
1000300	Al2 Ca2 F10
1000301	Ni4 O12 Pr4
1000302	Ni4 O12 Pr4
1000303	Nd4 Ni4 O12
1000304	Ni4 O12 Sm4
1000305	Cr F6 Na Sr
1000306	F6 Fe Na Sr
1000307	La6 Ni6 O18
1000308	La6 Ni6 O18
1000309	La6 Ni6 O18
1000310	La6 Ni6 O18
1000311	Ni4 O12 Pr4
1000312	Ni4 O12 Pr4
1000313	Ni4 O12 Pr4
1000314	Ni4 O12 Pr4
1000315	Nd4 Ni4 O12
1000316	Nd4 Ni4 O12
1000317	Nd4 Ni4 O12
1000318	Nd4 Ni4 O12
1000319	Ba3 F14 O8 Ta2
1000320	C3 Ba2 Ce F O9
1000321	C4 Ba2 Cu2 F4 O12
1000322	F16 Ga32 H16 O124 P24
1000323	Ba20 Cu19 F60 Fe3
1000324	Ba12 F36 Nb6 O9
1000325	F14 Fe4 K8
1000326	F16 In3 Li11 Zn3
1000327	Bi4 O28 P8 Ta4
1000328	O28 P8 Ta4
1000329	Al Ba3 F9
1000330	C8 Ba8 F8 O20 Y4
1000331	C8 Ba8 F8 Gd4 O20
1000332	Ba4 F12 O4 Ti4
1000333	Li8 O12 P5 Pd4
1000334	Li4 O9 Te4 Ti4
1000335	H2 Li2 O12 Te2 Ti8
1000336	H2 Li2 O9 Te4 Ti4
1000337	Na8 O10 P4 Pd3
1000338	Ba3 Cr3 F11 Na2
1000339	K4 Nb4 O28 Si8
1000340	Cr10 F52 Na6 Sr8
1000341	Ba4 F12 O2 Ti2
1000342	Ba2 F14 H Nb2 O14
1000343	C4 F La2 Na3 O18
1000344	Cr H12 N4 O4 Pd
1000345	Ba6 F18 O14 V4
1000346	Cu3 Fe4 O24 V6
1000347	Nd8 Ni6 O16
1000348	Al4 F20 Mn4
1000349	F4 Ga8 H28 N8 O39 P8
1000350	Al8 F8 H27 N8 O40 P8
1000351	F4 Fe16 H8 O20 P4
1000352	Ba3 F12 Nb2 O4
1000353	Ba5 F23 H Nb3 O6
1000354	Cu18 Fe3 O57 V18
1000355	Cr2 Cu2 P4 S12
1000356	H12 Mo N4 O4 Pd
1000357	Ca Cu2 Hg O7 Pr2 Sr2
1000358	Ba16 F38 O10 V10
1000359	F8 Fe8 H32 N8 O30 P8
1000360	F185 Fe50 Na56 Sr16
1000361	C Ba3 F7 O3 Sc
1000362	C3 Eu3 F8 Na16 O6
1000363	Al2 F10 Fe2
1000364	Cu0.5 F3 H0.5 Nb O2
1000365	F9 Li8 Th2
1000366	F9 Li8 Th2
1000367	F9 Li8 Th2
1000368	F9 Li8 Th2
1000369	Ba4 Cu2 Hg O9.5 Sr4 Tl2
1000370	Cs9 F27 Ga6
1000371	Mo7 N15 O24 Pd3
1000372	C2 Cu2 F2 K2 O6
1000373	F2 Na2 O4 V2
1000374	Ba7 F32 Fe6 H O34
1000375	Ba7 F32 Fe6 H O2
1000377	Ga8 H28 N4 O42 P8
1000378	Cu4 In2 P4 S12
1000379	Ca4 O16 Tl8
1000380	Ca12 O20 Tl12
1000388	Ca12 O24 Tl16
1000389	Ba4 Cl F6 Zn2
1000390	Ba4 Cl Co2 F6
1000391	Ba4 Cl F5 Mn Ni
1000392	C Ca4 O14 Tl2
1000393	Ba3 F12 O2 Ta
1000394	C2 Ba2 Cu2 F4 O5
1000395	C16 F32 Gd16 K16 O48
1000396	O28 W8 Zr4
1000397	Ba15 Cl2 Cu4 F11
1000398	Al6 F34 Na2 Sr7
1000399	Ba7 F32 Ga6 O34
1000400	F92 Fe18 Na28 Sr28 Zn3
1000401	H48 Nb8 O24
1000402	F20 Fe8 O4
1000403	Ba2 Cu2 F6 V3
1000404	F20 Fe8 H7 O4
1000405	F20 Fe8 H7 O4
1000406	F20 Fe8 H7 O4
1000407	Al4 F14 Tl4
1000408	Al4 F10 Tl4
1000409	Al4 F10 Tl4
1000410	Al4 F10 Tl4
1000411	Ba8 Cu18 F43
1000412	C2 H Al F5 N6 O2
1000413	C6 H36 F12 Fe2 N18
1000414	La8 Ni4 O16
1000415	Ba4 Cu7 Hg4 O14 Pr6
1000416	Ca8 O18 Tl10
1000417	Al3 Ca3 F18 Na3
1000418	Al14 Ca8 F66 Na12
1000419	Al2 Cd2 F12 Na4
1000420	Cr2 F2
1000421	Ba4 F10 Zn3
1000422	Ba4 F10 Zn3
1000423	Cs12 O86 Si36 Zr6
1000424	F66 Fe14 Pb10
1000425	Cs4 F19 Pd8
1000426	Cu4 Fe4 H3 O18 Pb4 V4
1000427	Bi4 O20 Te8
1000428	Ba4 Ca2 In5 O10
1000429	Ba3 Ca3 In5 O10
1000430	F4 Fe4 O12 P3 Sr4
1000431	Fe8 O52 V16
1000432	Fe4 Li6 O8 Sn4
1000433	Fe4 Li8 O8 Sn4
1000434	Fe8 Li10 O15 Sn8
1000435	Fe8 H2 N4 O40 P8
1000436	La2 Li2 O6 Ti2
1000437	La2 Li2 O6 Ti2
1000438	La2 Li2 O6 Ti2
1000439	F16 Fe4 Rb4
1000440	Ba2 Ca H O16 P4
1000441	F32 Fe8 H6 O4 Sr8
1000442	Al16 O24
1000445	F10 Fe4 N8
1000446	F8 Fe3 H15 N8
1000447	Ba4 Cl F7 Ni2
1000448	Ba4 Cl F6 Mn2 Ni2
1000449	Ba4 Cl Co2 F6 Fe2
1000450	C12 Eu4 Na12 O36
1000451	Ba8 F26 H Mo4 O12
1000452	F20 Fe4 H4 O4 Zn4
1000453	Al F3 Rb
1000454	Al2 F6 Rb2
1000455	Al2 F6 Rb2
1000456	Al4 F6 Rb4
1000457	Al2 F Rb4
1000458	C9 H2 F8 Ga12 N8 O49 P12
1000459	C H22 Al2 Ca4 O20
1000460	Cr4 Cu16 P8 S24
1000461	Cr5 Cs4 F19
1000462	Co3 Cr5 Cs4 F19
1000463	C6 La4 O14
1000464	C6 La4 O14
1000465	C6 La4 Li2 O28
1000466	F6 Fe H12 O6 Sn
1000467	Al6 F18
1000468	F18 V6
1000469	Cs8 Nb10 O37 Si6
1000470	C12 Ba6 F6 O34 Sm6
1000471	C20 Ba12 F8 La8 O58
1000472	H2 Na10 O30 P6 V4
1000473	Ba2 F17 Y4
1000474	C8 F18 Gd6 K12 O22
1000475	F29 Ga12 H4 O4
1000476	F6 Fe2
1000477	C3 Ba2 Ce F O9
1000478	Al2 F2 H4 K4 O2
1000479	Al F2 K2
1000480	H16 N4 O4 P2 V4
1000481	Ba8 F36 Fe8 O8
1000482	La4 O9 Pd4
1000483	La4 O8 Pd2
1000484	La8 O14 Pd2
1000485	Ba4 Cu8 F21 In8
1000486	F5 Ga4 H2 O30 P8 Sr8
1000487	F2 Fe2 H O11 P3 Sr4
1000488	Al8 F7 O29 P7 Sr4
1000489	H6 Li6 O21 P6
1000490	Co14 Cs20 F49
1000491	Co13 Cs20 F45
1000492	Al3 Cs2 F12 Na
1000496	Al2 F6 Rb2
1000497	Ba2 F15 Zn7
1000498	Ba4 F26 Fe4 Mn4
1000500	La21 Mo21 O90
1000501	La21 Mo21 O90
1000502	B4 Gd4 Na6 O14
1000503	La5 Li4 Nb6 O20 Ti6
1000504	F4 Gd4 Mg2 Na4 O22 Si8
1000505	Ga8 H24 O46 P8
1000506	C8 H28 Al8 F26 N4 O2
1000507	C12 H50 Al13 F60 N8 O
1000508	C16 H26 O5
1000509	C23 H34 O4 Si
1000510	C23 H34 O4 Si
1001000	Ca2 H16 N4 O16
1001001	Ge24 O50 Rb12
1001002	Ge18 O50 Rb12 Ti6
1001003	Ca17 H N34 O131
1001004	B20 Nb10 O56 Rb10
1001005	H3 Nb33 O84 Tl58
1001007	K3 Nb O
1001008	K48 Nb O
1001009	Nb80 O240 Pb43
1001010	Nb16 O33 Tl16
1001011	Br2 Ca H12 O6
1001013	Nb7 O16 Rb2 Ti7
1001014	O16 Rb2 Ta7 Ti7
1001015	Cs2 Nb7 O16 Ti7
1001016	Cs2 O16 Ta7 Ti7
1001017	Nb33 O84 Rb12 W33
1001018	Ca3 Cl6 H24 O12
1001019	Ca Cl H4 N O5
1001020	O24 Rb2 W6
1001021	O24 Tl4 W6
1001022	La8 O28 Ti8
1001023	Ca H N2 O8
1001024	B8 Nb4 O22 Tl4
1001025	Cd12 Cl20 H3 Na15 O18
1001026	O72 Rb18 Ta36
1001027	K6 Nb16 O37
1001028	K6 Nb16 O38 Ti16
1001029	Ba6 Nb16 O37 Ti16
1001031	Al10 Ca8 Fe16 H2 Mg6 O47 Si4 Ti6
1001032	Nb20 O60 Pb15
1001036	Ba2 Ge4 O9 Si4
1001037	Nb60 O146 Tl44
1001038	F4 Na4 U
1001039	In10 O36 W6
1001040	In10 O36 W6
1001041	In10 O36 W6
1001042	In10 O36 W6
1001043	In10 O36 W6
1001044	In10 O36 W6
1001045	In10 O36 W6
1001046	In4 O36 W6
1001047	F56 Na6 Th12 Zn2
1001048	Cd32 O48 Pb32
1001053	Cr2 O6 Ta4
1001054	Ba Co O3 Ta
1001055	Gd O5 Ta2 W2
1001056	Gd2 O6 Ta2 W2
1001065	Ba2 Ge8 O16 Si6
1001066	Ba6 Ge24 O54 Si18
1001072	Ca4 Nb8 O20 Sr8
1001073	Nd O
1001074	Ge6 K2 O16 Ta2
1001075	Ge6 O16 Rb2 Ta2
1001076	Ge6 Nb2 O16 Rb2
1001077	Ge6 O16 Ta2 Tl2
1001078	Ba2 Ge6 O16 Sn2
1001079	O42 Sn8 W16
1001080	O89 Tl12 W16
1001081	K4 Nb6 O15 Ti6
1001082	K4 Nb6 O15 Ti6
1001083	Nb6 O15 Rb4 Ti6
1001084	Nb6 O15 Rb4 Ti6
1001085	Nb6 O15 Ti6 Tl4
1001086	Nb6 O15 Ti6 Tl4
1001087	K4 O15 Ta6 Ti6
1001088	O15 Rb4 Ta6 Ti6
1001089	Nb24 O68 Rb16
1001090	Bi6 Fe6 O18
1001091	Cr2 O12 Ta4
1001095	Ba8 Cr8 O15 U8
1001096	O30 Re4 Y12
1001097	Ba6 Cu2 La6 O8
1001102	Ba3 O22 Si4 Ta6
1001103	O22 Si4 Sr3 Ta6
1001104	K6 O22 Si4 Ta6
1001105	K6 Nb6 O22 Si4
1001106	K6 Nb8 O28 Ti12
1001107	K6 O28 Ta12 Ti12
1001108	Nb8 O28 Rb5 Ti12
1001109	Cl2 Cu4 Hg4 Se4
1001110	Ca Cl2 H8 O4
1001111	K4 O18 Si6 Ti2
1001112	O18 Rb4 Si6 Ti2
1001113	K4 O18 Si6 Sn2
1001114	O18 Rb4 Si6 Sn2
1001115	Ge6 O18 Ti2 Tl4
1001116	Cs4 Ge6 O18 Ti2
1001117	Cs4 Ge6 O18 Sn2
1001118	Ge18 K12 O51 Ti6
1001119	Ge12 O37 Rb Ti4
1001120	Ge12 K O43 Sn4
1001121	Ge12 O37 Rb Sn4
1001122	Ge15 O46 Sn6 Tl4
1001123	O6 Ta2 W2 Y2
1001124	O3 Ta W Y
1001125	O6 Ta2 W2 Y
1001127	Cl Na O3
1001129	K3 Mg4 O8 Ti4
1001130	K3 O8 Ti4 Zn4
1001131	Cs4 Nb9 O21 Ti9
1001133	Ba8 Fe8 O24 U4
1001134	Ba8 Fe8 Mg4 O24 U4
1001135	Cd32 I24 P16
1001136	Cu10 K6 Mg10 O60 Si24
1001137	K6 Mg10 O60 Si24 Zn6
1001138	Mg10 Na6 O60 Si24
1001139	Cu10 Mg10 Na6 O60 Si24
1001140	Mg10 Na4 O55 Rb2 Si22
1001141	K6 Li6 Mg10 O60 Si24
1001142	Li6 Mg10 Na6 O55 Si22
1001143	Nb16 O80 Ti8 U8
1001144	Fe6 Ge2
1001150	O U
1001151	O12 Ta4 V2
1001157	Cu12 Eu10 O40 Sr10
1001158	O52 P8 W12
1001159	H N16 S16
1001160	Ba10 O60 Ta28
1001161	As4 Cd8 Cl7
1001162	Bi O10 Ta3 W3
1001169	Cd12 Cl34 Ni8 O74
1001170	Cd6 Cl12 H21 Ni2 O11
1001171	Cs16 Nb32 O84
1001172	Ba6 Cu6 La6 O14
1001173	O38 P4 Rb W6
1001174	Nb24 O80 U8
1001175	Ba6 Fe6 O18 W4
1001180	In6 O12 W
1001181	Ba12 La12 O18 Zn4
1001182	Ba12 Nd12 O18 Zn4
1001184	Ca O3 Ta
1001185	O3 Sn Ta
1001186	Ca O3 Ta
1001196	Ge2 O14 Zr6
1001197	Cu4 K4 O31 Ta12
1001198	O104 Rb33 W40
1001200	Cl O2 Pb2
1001201	Nb8 O18 Rb2 Ti8
1001202	La6 O18 Re4
1001203	Ca2 Cu6 O24 Ti8
1001204	Cu50 La64 O199 Sr68
1001205	H3 Nb6 O15 Ti6
1001206	H3 Nb6 O15 Ti6
1001207	D3 Nb6 O15 Ti6
1001208	K2 Nb6 O14
1001209	O30 P4 W8
1001210	Cd2 Cl12 H48 Ni4 O24
1001218	Cu16 O92 Rb4 Ta28
1001219	Fe4 Li6 O8 Sn4
1001220	Fe8 Li10 O15 Sn8
1001221	Ba4 Cu4 O20 Y8
1001222	Ba4 Cu4 Gd8 O20
1001224	Ge8 N8 O4
1001225	O68 P8 Rb2 W14
1001226	F56 Fe6 Na6 Np12
1001227	Al6 Cr6 Li4 O15 Sb2
1001228	Al6 Cr6 Li4 O16 Sb2
1001229	Cr6 Fe6 Li4 O15 Sb2
1001230	Fe12 Li10 O15 Sb8
1001233	K2 O16 P2 W4
1001234	O35 P4 W10
1001235	K4 Nb44 O100 Ti44
1001236	K4 Mo8 O46 P12
1001237	O93 P8 Rb2 W16
1001238	N15 Si12
1001239	N15 Si12
1001240	N15 Si12
1001241	N15 Si12
1001242	N14 Si12
1001243	N14 Si12
1001244	N8 Si6
1001245	N8 Si6
1001246	N8 Si6
1001247	N8 Si6
1001248	N8 Si6
1001249	N8 Si6
1001250	Ba4 O20 Y8 Zn4
1001251	Ba12 O48 Sc24
1001252	K4 O47 P4 W14
1001253	C H17 Co N8 O8
1001254	Ge24 Nd24 O84
1001255	Cs26 Nb72 O134
1001256	O76 Sn16 W10
1001257	Dy12 O24 Re8
1001258	Al26 La18 Mn4 O38
1001259	Al26 La6 O38
1001260	Al26 La8 O56
1001261	Al26 La8 O56
1001269	Ba4 Nb12 O31 Ti9
1001270	Nb18 O42 Ti18
1001271	Na4 O30 P4 W8
1001272	Na4 O42 P4 W12
1001273	Ba2 O18 W6
1001274	Ba3 K6 O22 Si4 Ta6
1001275	Ba3 K6 O22 Si4 Ta6
1001276	Ge4 K12 Nb22 O64
1001277	Ba6 O37 Sb16 Ti12
1001278	Nb16 O37 Sr6 Ti16
1001279	O37 Sr6 Ta16 Ti12
1001280	O15 Ta6 Ti6 Tl4
1001281	Ba6 Li2 Nb16 O37 Ti16
1001282	Ba6 Li2 Nb16 O37 Ti16
1001283	Ba6 Li2 O37 Ta16 Ti12
1001284	Ba6 Li2 O37 Sb16 Ti16
1001285	Ba10 Na10 O26 Ti12
1001286	Cl8 Cu8 Hg8 S8
1001287	Br8 Cu8 Hg8 S8
1001288	Li8 O15 Sn8 Zn8
1001289	Li8 Mg8 O15 Sn8
1001290	Li8 O15 Sn8 Ti6 Zn8
1001291	Cu4 La6 O12 Sr6
1001292	Cu4 La6 O12 Sr6
1001293	Ca6 Cu4 La6 O12
1001294	As12 Br4 Cd8
1001295	Cd8 I4 P12
1001296	Br4 Cd8 P11
1001297	Cd8 Cl2 P12
1001298	K6 O38 Ta16 Ti12
1001299	Fe12 K6 O37 Ta16
1001300	Ba6 O37 Ta16 Ti12
1001301	Ba6 Fe12 O37 Ta16
1001302	Ge4 K6 Nb6 O22
1001303	Ba6 Nb18 O37 Ti16
1001304	Ba6 O37 Ta18 Ti16
1001305	Nb8 O18 Rb2 Ti8
1001306	Ge8 N8 O4
1001307	Ge8 N8 O4
1001308	Ge8 N8 O4
1001309	Ge8 N8 O4
1001310	Ge8 N8 O4
1001311	Ge8 N8 O4
1001312	Ge8 N8 O4
1001313	Ge8 N8 O4
1001314	Ge8 N8 O4
1001315	Ge8 N8 O4
1001316	Ge8 N8 O4
1001317	O76 Sn16 W10
1001318	As2 Cd2 I2
1001319	Cd2 I2 P2
1001320	As16 Cd32 I24 P16
1001321	As16 Cd32 I24 P16
1001322	As16 Cd32 I24 P16
1001323	As16 Br24 Cd32 P16
1001324	Ag36 H2 O92 Ta34
1001325	Nb34 O72 Tl30
1001326	H N32 S32
1001327	Ba2 Cu2 Nd4 O8
1001328	O15 Pb2 Re6
1001329	Co4 F21 Np4 O8
1001330	Br6 H Mg Mn2 O12
1001331	Cs4 O40 P8 W8
1001332	F42 Np12 O4
1001333	O64 P4 Rb2 W16
1001334	Cs2 Mo6 O43 P12 Si3
1001335	O42 P4 W12
1001336	O52 P4 W16
1001337	Cs4 K5 Nb8 O48 Ti8 U8
1001338	Cs4 Nb4 O24 U4
1001339	Na12 O33 U4
1001340	Co2 F8 Np2 O11
1001341	Cu2 F10 Np2 O12
1001342	Mo8 O46 P11 Tl4
1001343	Mo8 O46 P11 Tl4
1001344	Mo8 O84 P24 Si8
1001345	B4 O11 U2
1001346	Na12 O33 U4
1001347	B6 Ca4 O30 U8
1001348	Ba6 Fe6 Mn6 O12
1001349	K8 Mo16 O92 P22
1001350	Mo8 O46 P11 Rb4
1001351	Na3 O19 U30
1001352	Mn4 O10 Sr4
1001353	Ba4 Nb28 O68 Ti28
1001354	Cu6 Li21 Nb8 O24 Ti8
1001355	Nb4 O23 Tl5 U4
1001356	K10 Nb8 O44 U8
1001359	B2 Na4 O7 U2
1001360	B8 Mg4 O28 U4
1001361	K8 Mo16 O92 P22
1001362	Mo8 O46 P11 Rb4
1001363	Mo12 O75 P18 Si6
1001364	Na3 O19 U30
1001365	Cu8 La8 O20 Sr8
1001366	Ba3 Ca3 Cu5 O19 Tl6
1001367	Ba2 Ca Cu2 O7 Tl2
1001368	Ge6 O44 P12 Si4
1001369	Mo4 Na4 O28 P8
1001370	Li6 O18 Te3 Zr3
1001371	K8 O61 P16 V11
1001372	Ag7 Mo4 Na7 O15
1001373	Ba2 Ca2 Cu2 O7 Tl
1001374	Ca2 Co2 O14 P4
1001375	Ba2 Co2 O14 P4
1001376	Ba2 Cu3 La3 O8
1001377	Ba2 Cu3 O8 Y
1001378	Ba2 Cu3 O8 Y
1001379	Ba2 Cu3 O8 Y
1001380	K2 Mo O
1001381	K3 O35 U17
1001382	Ca4 Fe8 O14 Sn8
1001383	Ba2 Nb12 O34
1001384	Na4 O26 P8 Ti4
1001385	Na4 O28 P8 Ti4
1001386	O18 Ta4 V4
1001387	Mo4 O28 P8
1001388	Fe4 K4 O27 P8
1001389	Cl4 Rb2 Zn
1001390	Cl4 Rb2 Zn
1001391	Mo4 O26 P8 Rb4
1001392	B8 Ni14 O32 U2
1001393	K4 Mo8 O46 P11 W8
1001394	Mo2 O23 P4 Si4
1001395	K8 O45 P12 Ti8
1001396	K8 O48 P12 Ti8
1001397	Ba4 La4 O11 Ru4 Zn4
1001398	Ba4 La4 O12 Ru4 Zn4
1001399	Fe4 O9 Ru4 Sr4
1001400	Fe4 O9 Ru4 Sr4
1001401	Ba4 La4 Ni4 O10 Ru4
1001402	Ba4 La4 Ni4 O11 Ru4
1001403	Ba3 Cu5 O13 Pb3 Sr3 Y3
1001404	Cu O5 Pr3 Sr2 Tl
1001405	K4 Mo4 O26 P8
1001406	K8 Mo16 O110 P32
1001407	K6 Nb12 O58 P12
1001408	Mo4 O22 P5 Rb4
1001409	Bi6 Cu6 O26 Pb6 Sr8 Y4
1001410	Ca4 Na8 O14 U8
1001411	Ca2 Cu2 O10 Pb Sr2 Tl2
1001412	Ca Cu2 O7 Pb Sr3 Y
1001413	B2 Li4 O7 U2
1001414	Al4 Mo4 O34 P8
1001415	As Hg4 I3
1001416	Al26 Fe22 La8 O38
1001417	K14 Nb30 O116 P18
1001418	Hg36 I21 P20
1001419	Ba2 Nb12 O34
1001420	Ba4 Ca6 Cu3 O14 Tl6
1001421	Ba2 Cu3 O6 Y
1001422	Ba2 Cu3 Fe3 O8 Y
1001423	Ba2 Cu3 Fe3 O8 Y
1001424	Ba2 Cu3 Fe3 O8 Y
1001425	K6 Mo O3
1001426	K4 Mo8 Nb8 O46 P11
1001427	Al K Mo2 O14 P4
1001428	Ca4 Cu4 O25 P8
1001429	Ba6 Mo12 O68 P18
1001430	K4 O26 P8 V4
1001431	Ba2 Cu3 O8 Y
1001432	Ba2 Cu3 O9 Y
1001433	Ba2 Cu3 La3 O9
1001434	Ba2 Cu2 Nd O6
1001435	Ba2 Cu3 O8 Y
1001436	Ba2 Cu3 Er O8
1001437	Ca4 Fe8 Li4 O14 Sn8
1001438	La8 Mo32 O64
1001439	Mo2 Na O14 P4
1001440	Mg5 O21 P5 Ti5
1001441	K24 Nb44 O181 P28
1001442	Cu2 O7 Pb Sr3 Y
1001443	B16 O40 Th8
1001444	Mo O7 Te
1001445	Mo4 Na2 O20 P6
1001446	Mo8 Na4 O45 P12
1001447	Na8 Nb20 O102 P12
1001448	Ba2 Mo4 O30 P8
1001449	K12 Nb16 O65 P10
1001450	Cs4 Nb12 O58 P12
1001451	Fe2 Li2 O12 P4
1001452	Ba2 Cu3 O7 Y
1001453	Ba2 Cu3 O7 Y
1001454	Ba2 Cu3 O7 Y
1001455	Ba2 Cu3 O7 Y
1001456	Ba2 Cu3 O7 Y
1001457	Ba2 Cu3 O7 Y
1001458	Ce8 Cu12 Nd8 O42 Pb8 Sr8
1001459	Cu12 Nd10 O40 Sr16
1001461	Nb12 O58 P12 Rb6
1001462	Al26 Gd12 La2 Mg26 O44
1001463	Mo2 O13 P3 Tl6
1001464	K8 O35 P8 V8
1001465	Co8 Mg8 O26 P6
1001466	Co4 O25 P8 Sr4
1001467	Mo4 O32 P8
1001468	Na2 O10 P2 V2
1001470	Bi8 La10 O32
1001471	Bi8 La10 O30
1001472	Er2 O7 Ru2 Sr4
1001473	Er2 O7 Ru2 Sr4
1001474	Ca6 Nd4 O12 Ru2
1001475	Ca6 Nd4 O12 Ru2
1001476	Ca6 Ho6 O12 Ru2
1001477	K24 O58 P14 V8
1001478	K3 Na3 Nb8 O32 P5
1001479	Cu2 Nd4 O8 Sr4
1001480	Cu4 Nd6 O12 Sr6
1001481	Na18 Nb24 O100 P15
1001482	Ba2 Ce4 Cu4 Fe4 Nd4 O14
1001483	Ba4 Cu4 La8 O18 Tl2
1001484	Ba2 Ca Cu2 Nd O9 Tl4
1001485	Ba2 Ca Cu2 Nd O9 Tl4
1001486	Ba2 Cu2 Nd O10 Tl4
1001487	Cu La2 O5 Sr2 Tl
1001488	Cu La2 O5 Sr2 Tl
1001489	Cu La2 O5 Sr2 Tl3
1001490	Ba2 Ca Cu3 Fe O8 Y
1001491	Ba2 Ca Cu3 Fe O8 Y
1001492	Ba2 Ca Cu3 Fe O8 Y
1001493	Ba2 Ca Cu3 Fe O8 Y
1001494	Ba2 Ca Cu3 Fe2 O6 Y
1001495	Ba2 Ca Cu3 Fe2 O6 Y
1001496	Ba2 Ca Cu3 Fe2 O8 Y
1001497	Ba2 Ca Cu3 Fe2 O8 Y
1001498	O64 P16 Rb12 V12
1001499	O14 Sr4 Tl8
1001500	Na6 Nb12 O68 P18
1001501	Ba2 Ni2 O10 Y4
1001502	Li6 O18 Te3 Zr3
1001503	Li6 O18 Te3 Zr3
1001504	Li6 Nb3 O18 Te3 Zr3
1001505	Li Nb O3 Te
1001506	Cu12 O36 Pr10 Sr16
1001507	Al20 K14 Nb20 O66 P10
1001508	Ba34 Na16 Nb72 O172
1001509	Bi K9 O24 U6
1001510	Ba4 O48 P14 V7
1001511	Ba4 Ni4 O18 P6
1001512	Fe8 Na4 O16 Sb8 Ti8
1001513	La4 Ni2 O8 Sr4
1001514	La4 Ni2 O8 Sr4
1001515	Ba2 Ca2 Cu3 O9 Sr2 Tl4
1001516	Ba4 Mo7 O48 P14
1001517	K4 Mo4 O30 P8
1001518	Cd5 Cu6 O10 Pb Sr3 Y
1001519	Cd4 O38 P8 V8
1001520	Cd8 O80 P16 V16
1001521	Ba4 Cu2 O24 Sr4 Tl16
1001522	Cu2 O24 Sr4 Tl16
1001523	Ba2 Cu2 Nd O7 Sr2 Tl4
1001524	Cu2 Nd O7 Sr2 Tl4
1001525	Ba2 Cu2 O7 Sr2 Tl4 Y
1001526	Cu2 O7 Sr2 Tl4 Y
1001527	Ce8 Cu12 O62 Pb8 Pr8 Sr8
1001528	Ce8 Cu12 O69 Pb8 Pr8 Sr8
1001529	Nb20 O50 P4
1001530	O32 P8 Ti8
1001531	Ce4 Cu4 Nd4 O18 Pb2 Sr6
1001532	Ba4 Ca6 Cu3 O14 Tl6
1001533	Ba4 Ca6 Cu3 O14 Tl6
1001534	O19 P4 Pb2 V4
1001535	Ba Nb8 O32 P5 Rb3
1001536	K9 Na9 Nb24 O100 P15
1001537	O14 Sr4 Tl8
1001538	Na16 Nb28 O99 P16
1001539	Na8 O21 P6 V3
1001540	Ba4 Ce4 Cu4 Eu4 O18 Tl8
1001541	K4 Nb8 O32 P4 Si
1001542	Ba4 O19 P4 V4
1001543	La8 Mo40 O56
1001544	Ag2 Mo6 O32 P6
1001545	Al2 Ca4 O8 Y4
1001546	Al2 Ca4 O8 Y4
1001547	Al2 Ca4 Cr2 O8 Y4
1001548	Al2 Ca4 Cr2 O20 Y4
1001549	Ba Co2 Cu2 O5 Y
1001550	Ba6 Bi12 Cu4 La6 O38 Pb12
1001551	Cu32 Fe32 O48 Ti32
1001552	Cu32 Fe32 O48 Ti32
1001553	Cs8 Mo8 O40 P8
1001554	K6 Mo8 O42 P8
1001555	K7 O51 P12 V20
1001556	Ca4 O14 P4
1001557	Ba2 Cu2 Nd4 O8 Sr4
1001558	Ba2 Ca4 Cu2 Nd4 Ni2 O8
1001559	Fe4 O26 Pb8 Sr8
1001560	As2 Cr6 Cs4 H O26
1001561	Ca24 Ga24 O96 Si24 Sn16
1001562	Ca24 Ga24 O96 Si24 Sn40
1001563	Ca24 Ga24 O96 Si24 Sn40
1001564	K2 O47 P12 V8
1001565	K8 Mo8 O36 P8
1001566	Ag4 O38 P8 V8
1001567	La10 Mo8 O40
1001568	Cd20 O96 P24 V12
1001569	Ba8 Cu4 Nd4 O18
1001570	Ba8 Bi8 Cu4 La8 O32 Pb8
1001571	C8 Bi8 Cu12 O79 Sr24
1001572	Ba2 Ca Cu2 Hg O6 Y
1001573	Bi Cu Hg La2 O5 Sr2
1001574	Bi Ca Cu2 Hg Nd O7 Sr2
1001575	Ba4 Cu2 Hg O9.5 Tl2
1001576	Ba2 Ca2 Cu3 O9 Sr2 Tl6
1001577	C4 Bi8 Cu8 O44 Pb8 Sr16
1001578	C Ba Cu7 O16 Y
1001579	C Cu2 O22 Pb4 Sr4 Tl4
1001580	Cu4 Gd4 O18 Pb8 Sr4 Tl8
1001581	Ce4 Cu4 Gd4 O18 Pb6 Sr4 Tl6
1001582	C2 Cu22 O60 Sr16 Y8
1001583	C2 Bi8 Cu8 O44 Sr16
1001584	C Bi4 Cu O19 Sr4 Tl4
1001585	Ba6 Bi4 Cu4 La6 O18
1001586	Ba2 Ca Co Cu3 O8 Y
1001587	Ba2 Ca Co Cu3 O8 Y
1001588	Ba2 Ca Co Cu3 O8 Y
1001589	Ba2 Ca Co Cu3 O8 Y
1001590	Ba2 Ca Co3 Cu3 O8 Y
1001591	Ba2 Ca Co3 Cu3 O8 Y
1001592	Mo8 O36 P8 Tl8
1001593	K4 O67 P16 V12
1001594	Ba4 Cu5 O10 Pb Sr4 Y
1001595	Ba4 Cu6 O22 Pb2 Sr4 Y2
1001596	Cd O11 P3 V2
1001597	C Cu2 O22 Pb4 Sr4 Tl4
1001598	Ag Mo3 O12 P2
1001599	Mo3 O11 P2 Sr2
1001600	Cd12 O47 P12 V8
1001601	Ba3 Co3 Cu5 Eu4 O13
1001602	Mo12 O100 P34
1001603	Cs21 H2 Mo28 O140 P28
1001604	Cd4 O12 P4 V4
1001605	Cd4 O36 P8 V8
1001606	Fe4 O23 Pb10 Sr8
1001607	Ba Co2 Cu2 O5 Y
1001608	Ba Co2 Cu2 O5 Y
1001609	Ba Co2 Cu2 O5 Y
1001610	Mo32 O176 P32 Rb24
1001611	Ba2 Mo6 O24 P4
1001612	Ba7 Bi3 Cu3 La2 O27
1001613	Mo8 O36 P8 Rb8
1001614	H4 Mo8 O40 P8 Rb8
1001615	C2 Ba8 Ca4 Cu10 O29 Y4
1001616	O132 P32 Pb16 V24
1001617	Cs6 Mo8 O36 P8
1001618	Cs4 Mo4 O30 P8
1001619	Ba2 Bi2 O6
1001620	K2 Mo3 O11 P2
1001621	K10 O56 P16 Ti8
1001622	Nb48 O127 P16 Rb16
1001623	Nb90 O328 P36 Rb54
1001624	As16 Cd32 I24
1001625	As4 Cd12 Cl8
1001626	Cd5 Cl6 P2
1001627	Na4 O50 P4 W14
1001628	Ag4 Mo8 O44 P12
1001629	Fe4 O23 Sr8 Tl8
1001630	Cs20 H2 Mo28 O128 P22
1001631	Ca Cu2 Hg4 Nd O7 Pb4 Sr2
1001632	C Cu Hg4 O16 Pb4 Sr4
1001633	C Bi Cu Hg2 O16 Sr4
1001634	Bi4 Ca Cu2 O10 Sr2 Tl5
1001635	Li2 Mo4 O24 P4
1001636	C Cu Hg Mo O10 Sr4
1001637	C Cr Cu Hg O7 Sr4
1001638	Ba18 Bi15 Cu8 O39
1001639	Ba2 Cu2 Hg2 O10 Pr2
1001640	Ba Cu2 Fe2 O5 Y
1001641	Al6 Cs24 Mo18 O122 P26
1001642	K8 Mo8 O42 P8
1001643	Mo2 Na14 O11 P3
1001644	K24 Mo32 O188 P40
1001645	Ba4 Cu4 Eu6 Mn4 O24
1001646	O24 P6 V4 Zn3
1001647	Cu6 Fe2 La8 O20 Sr8
1001648	Ba Co2 Cu2 Fe2 O5 Y
1001649	Ag8 O40 P12 V8
1001650	Cu4 Hg2 O18 Pr4 Sr4 Tl2
1001651	La12 Nb4 O24
1001652	Ce2 Cu6 Hg2 La8 O20 Sr8
1001653	Ba2 Mo2 O16 P4
1001654	Bi4 Cu4 Hg4 O30 Sb2 Sr14
1001655	Cs4 Mo8 O44 P8
1001656	Ca4 O34 P8 V7
1001657	Ba2 Ca Cu2 O7 Sr2 Tl5
1001658	Ba2 Ca Cu2 O6 Sr2 Tl5
1001659	Ba2 Ca Cu2 O7 Sr2 Tl5
1001661	Mg4 O24 Pb8 W4
1001662	Mg4 O24 Pb8 W4
1001663	Cu4 Nd4 O10
1001664	Cu5 Nd5 O13
1001665	Cu4 Nd4 O12
1001666	Ca Cu2 O7 Sr2 Tl5
1001667	Ca Cu2 O7 Sr2 Tl5
1001668	C308 S48
1001669	Hg O14 P4 V2
1001670	O14 P4 Pb V2
1001671	Cu2 Nd4 O24
1001672	Fe2 O11 Sr3 Tl4
1001673	Fe2 O11 Pb4 Sr3 Tl4
1001674	Ba2 Fe8 Ni5 O22 Sb3
1001675	Fe18 Ge12 O36
1001676	Al8 Ge8 O28
1001677	Ba2 Cu3 La O8
1001678	O49 W18
1001679	Na3 O19 U30
1001680	Al26 La8 Ni6 O38
1001681	O37 P8 Ta8
1001682	Ga8 Ge2 O16
1001683	O76 P20 Si4 V12
1001684	Ge4 Hf4 O13
1001685	Ge4 O13 Th4
1001686	Ge4 O16 Th4
1001687	Na2 O20 V18
1001688	Ba Cu5 La4 O15
1001689	Cu24 Fe32 O48 Sb8 Ti24
1001690	K10 O21 U6
1001691	Bi7 Cu4 O16 Sr8
1001692	C Cu2 Hg O13 Sr4 V
1001693	Bi4 Ca4 Fe4 O23 Sr8
1001694	Ba7 Bi7 Fe6 O31 Sr12
1001696	La4 Ni2 O8 Sr4
1001697	Cu12 Nd10 O36 Sr16
1001698	Na8 Nb18 O75 P12
1001699	Na4 Nb8 O29 P4
1001700	Ba12 Bi6 Cu6 La4 O30
1001701	Cu8 Fe6 La8 O20 Sr8
1001702	Cu8 Fe2 La8 O20 Sr8
1001703	Cu8 Fe2 La8 O20 Sr8
1001704	Ca4 Mn4 O12 Pr4 Sr4
1001705	Ca4 Mn4 O12 Pr4 Sr4
1001706	Ca4 Mn4 O12 Pr4 Sr4
1001707	Ca4 Mn4 O12 Pr4 Sr4
1001708	Ca4 Mn4 O12 Pr4 Sr4
1001709	Bi12 Fe6 O34 Sr12
1001710	Cu2 Fe2 O21 Pb4 Sr4
1001711	Cu2 Fe2 O11 Pb4 Sr4
1001712	Cu2 Fe2 O10 Pb4 Sr4
1001713	Li12 Mo12 O96 P24
1001714	C Mn2 O10 Sr5
1001715	Mo4 Na4 O18 P4 W4
1001716	Cu Mo4 O8 Sr2 Tl4
1001717	C Cu Mo4 O19 Sr4 Tl4
1001718	Ba9 Mn9 O22
1001719	Co18 O50 Sr18 Tl12
1001720	Ba3 Nb6 O22 Si4
1001721	Fe10 K6 Mg10 O60 Si24
1001722	La4 Nb8 O20 Ti8
1001724	Ba2 O112 P8 W32
1001725	Cr2 Cu8 O38 Sr16 Tl6
1001726	Cs6 K2 Mo8 O36 P8
1001727	Cs4 K4 Mo8 O36 P8
1001728	Cs4 K8 Mo8 O36 P8
1001729	K4 Mo8 O36 P8 Rb6
1001730	Mo5 Na2 O27 P5
1001731	H2 N4 O16 P4 V6
1001732	K4 Nb9 O32 P5 W4
1001733	K60 Mo36 O176 P22 W36
1001734	Mn4 Nd4 O12 Sr4
1001735	Ca4 Mn4 Nd4 O12 Sr4
1001736	Ca4 Mn4 Nd4 O12
1001737	Mn4 Nd4 O12 Sr4
1001738	Ca4 Mn4 Nd4 O12 Sr4
1001739	Ca4 Mn4 Nd4 O12
1001740	Fe3 Hg2 O16 Pr2 Sr8
1001741	Ca H9 N2 O10
1001742	K2 Mg10 Na4 O60 Si24
1001743	Ca N2 O10
1001744	Fe4 H4 O15 Sn4
1001745	Na2 Nb6 O14
1001746	O38 P8 Rb4 W8
1001747	Ca7 Cl7 Cu5 Gd7 O18
1001748	O35 P8 Sr4 V7
1001749	Ca4 Cr2 Cu6 O15 Pb4 Sr4 Y2
1001750	Cd4 Mo4 O14 W4
1001751	Cd2 O8 W2
1001752	Fe4 Hg2 O23 Pb2 Sr8
1001753	Cd10 Fe4 O23 Pb10 Sr8
1001754	Li2 Mo8 O44 P8 W8
1001755	Ba2 Ce Cu Hg O4
1001756	Ba6 Cl4 O8 Tl3
1001757	Fe2 O10 Pb Sr3 Tl4
1001758	Fe2 O11 Pb Sr3 Tl4
1001759	Bi Cu Hg O12 Sr2
1001760	Bi Cu Hg La2 O12 Sr2
1001761	Cr3 Cu8 O38 Sr16 Tl6
1001762	Ba2 Bi Cu Hg O7
1001763	Bi5 Cu O8 Sr Tl4
1001764	Ba2 Cu2 Hg O6
1001765	Mn4 Nd4 O12 Sr4
1001766	K4 O18 P4 W2
1001767	Li2 Mo2 O11 P4
1001768	Ca H2 O2
1001769	Ca H2 O2
1001770	Ca Cl2 H12 O6
1001771	Al16 O32 Rb4 Si16
1001772	Ba4 O17 Si8
1001773	Ba2 O16 Si6 Sn2
1001774	Ca Cl6 H24 Mg2 O12
1001775	O3 Sn Ta
1001780	N8 O4 Si8
1001781	N8 O4 Si8
1001782	Fe3 O13 P3
1001783	Fe3 O16 P2
1001784	H14 N3 O8 S2
1001785	N8 O4 Si8
1001786	N8 O4 Si8
1001787	Ca H6 O2
1001788	Ca H6 O2
1001789	C Cr4 Cu N O16 Sr4 Tl4
1001790	Ba2 Ca Cu2 O10 Pr Tl4
1001791	Ba2 Ca Cu2 O10 Pr Sr2 Tl4
1001792	Ca Cu2 O10 Pr Sr2 Tl4
1001793	C Cu5 Fe5 O19 Sr4 Tl4
1001794	Ba2 Ca Cu2 Hg O9 Sr2 V4
1001795	Ba2 Ca Cu2 Hg O9 Sr2 V4
1001796	Ba2 Ca Cu2 Hg O9 Sr3 V4
1001797	Ba2 Ca Cu2 Hg O9 Sr3 V4
1001798	Ba2 Ca Cu2 Hg O9 Sr3 V4
1001799	Cd2 O8 W2
1001800	Cd4 Mo4 O14
1001801	Cd2 Mo2 O8 W2
1001802	Cd4 Mo4 O14 W4
1001803	Ba14 Cu6 O38 Sr14 Tl10
1001804	Mo8 O42 P8 W8
1001805	Li2 Mo4 O22 P4 W4
1001806	Cs7 Mo48 O131 P16
1001807	Li16 Mo16 Na8 O100 P22
1001808	Mo20 O59 Te4
1001809	Mo10 O58 P12 Rb12 W10
1001810	Ba10 Mn24 O45
1001811	Mo8 Na20 O44 P11
1001812	Ba6 Fe3 Hg4 O27 Sr6 Tl4
1001813	K16 O112 P32 V16
1001814	Bi8 Ca12 Mn8 O26 Pb8 Sr12
1001815	Li12 Mo12 O53 P8
1001818	Al14 Ba2 Cr6 Fe6 H2 K2 Mg6 Mn6 Na2 O24 Si8 Ti6 Zn6
1001819	Ba2 Cu Hg O7 Sr2 V4
1001820	La4 Mn4 O12
1001821	O77 P4 W24
1001822	B Mn7 O19 Sr8
1001823	La4 Mg4 O12 Pt4
1001824	La4 Ni4 O12 Pt4
1001825	La4 O12 Pt4 Zn4
1001826	Co4 La4 O12 Pt4
1001827	Co4 O12 Pr4 Pt4
1001828	Co4 Nd4 O12 Pt4
1001829	Ba2 Cu3 Fe O8 Y
1001830	Ba2 Cu3 Fe O8 Y
1001831	Ba2 Cu2 Fe2 O10 Y
1001832	Ba2 Cu2 Fe2 O10 Y
1001833	Mo2 O12 P2
1001834	Nb O9 P2 W
1001835	Ca Cl2 H4 O2
1001836	In10 O36 W6
1001837	As12 Cd8 I4
1001838	O40 Si8 Y16
1001841	La48 O126 Re16
1001842	K16 Nb24 O64
1001843	F46 Na4 Np12
1001844	F21 Np6 O2
1001845	K2 O116 P8 W20
1001846	Fe4 Na4 O28 P8
1001847	O18 Ta6 Ti Tl6
1001848	O16 Ta6 Ti Tl6
1001849	Nb6 O16 Ti Tl6
1001850	Nb6 O16 Ti Tl6
1001851	H N16 S16
1001852	Mo6 O43 P12 Rb2 Si3
1001853	Mo6 O43 P12 Si3 Tl2
1001854	Ba5 Cu5 La5 O15
1001855	Nb12 O68 P18
1001856	Li4 O8 Te4 Ti4
1001857	K2 O45 P12 Si3 Ti6
1001858	Cs2 O44 P12 Si3 Ti6
1001859	Ca3 Cs12 Nb18 O69 P9
1001860	K6 Nb16 O38
1001861	Ca6 K18 Nb28 O83 Si8
1001862	Na3 Nb18 O69 P9 Rb12
1001863	Al6 Cs24 K12 Mo18 O122 P26
1004000	C6 H30 N6 S8 W6
1004001	C72 H162 P6 S8 W6
1004002	C114 H96 P6 S8 W6
1004003	C48 H90 F14 O6 P7 S8 W6
1004004	C50 H95 N11 O8 S8 W6
1004005	C54 H78 N6 S8 W6
1004006	Ni14 Sb2 Te4
1004007	C32 H88 N8 S8 W6
1004008	Cr2 Cu2 P2 Se6
1004009	Cu3 In P2 Se6
1004010	C2 H7 Al2 F5 N2
1004011	C48 H90 F14 O6 P7 S8 W6
1004012	Cu2 Ge2 La6 S14
1004013	La6 N12 Nb4
1004014	La6 N12 Ta4
1004015	La6 N12 Ta4
1004016	H2 O8 P2 Sr2
1004017	Ce6 N12 Ta4
1004018	Cu2 O12 Tm4
1004019	Mo N2 S4
1004020	Ca2 O6 Sn2
1004021	Mn O3 Sn
1004022	Ca2 O6 Sn2
1004023	Cr4 K4 La2 O15
1004024	F7 H10 N8 O3 Ti4
1004025	C12 H57 N8 O11 P3 Zn2
1004026	F16 H8 O16 Si4 Zr4
1004027	F16 H8 O16 Si4 Zr4
1004028	C5 Co10 Ga10 N2 O41 P10
1004029	C14 H55 Ga24 N10 O109 P24
1004030	C16 H47 N2 O30 P6 Zn3
1004031	C32 H114 N16 O32 P6 Zn3
1004032	C12 H36 F3 Ga3 N4 O11 P2
1004033	C18 H47 N6 O22 P6 Zn4
1004034	Cl5 H In K2 O
1004035	Ba3 H O15 Ru3
1004036	Al Cl4 Li
1004038	Al2 Cl8 K2
1004039	B2 Cl8 K2 O24 S8
1004040	Bi8 O40 Ru12
1004041	H2 K3 N O7 S2
1004042	H2 K2 N O6 S2
1004043	Al Cl4 Na
1004044	Al Cl4 Cs
1004045	H4 In4 O36 S6
1004046	Ba8 Fe6 O6
1004047	La6 O19 Os4
1004048	Br4 In K2 O2
1004049	La5 O28 Ru5
1004050	H2 O36 W10
1004051	Bi6 Cu4 O12
1004052	Bi O Sr
1004053	H44 In4 N12 O40 S8
1004054	B Cl4 Li O12 S4
1004056	Bi8 O40 Ru12
1004057	O9 W3
1004058	H4 O30 S7 Tl12
1004059	Al Cl4 Na
1004060	Al Cl4 N3 O3
1004061	La8 O38 Ru12
1004062	La8 O38 Os12
1004063	La12 O44 Ru12
1004064	Bi7 O16 Pd4
1004065	Al Cl4 H N
1004066	Ir12 La12 O44
1004067	Nd8 O32 Os8
1004068	Nd8 O32 Os12
1004069	Al Cl4 Na
1004070	Cl5 H2 In K2 O
1004071	Bi8 O10 Sr3
1004072	Br4 In K
1004073	Bi2 Cd2 O12
1004074	Ba3 Bi6 O12
1004075	Ba3 Bi6 O12
1004076	Ba3 Bi6 O12
1004077	Ba3 Bi6 O12
1004078	Ba3 Bi6 O12
1004079	Ba Bi2 O2
1004080	K2 O16 Ru8
1004081	Bi8 K12 O47 V12
1004082	Bi2 Cl12 Cs6
1004083	Bi2 Cl12 Cs2 K4
1004084	O16 Pb8 Pt4
1004086	Bi2 F5 O6 Pb2
1004087	Bi8 La3 O15
1004088	Bi9 La3 O34
1004091	Bi8 Na24 O49 P14
1004092	Bi4 Na12 O38 P8
1004093	Mo6 N9 S36
1004094	Bi48 O37 P2
1004095	Br45 In7 K22 O13
1004096	Br5 H In K2 O
1004097	Bi20 O28 Pb36 V16
1004098	Cl45 In7 K22 O13
1004099	Ba Bi2 K O3
1004100	Ni2 O6 P2 Sr2
1004101	Bi8 O29 Sr3
1004102	Bi8 O29 Sr3
1004103	Bi8 O45 Sr3
1004104	Bi4 O16 V8
1004105	Bi4 Cu8 O24 P4
1004106	Ba8 Ni4 O26 P7
1004108	Bi4 Ni4 O20 P4
1004109	Ni16 O21 Sr12
1004110	Bi12 K8 O58 P16
1004111	Bi12 K8 O58 P16
1004112	Cu4 Na8 O26 P8
1004113	Cu2 Na4 O6.5 P2.5
1004114	Ag4 O24 U4 V4
1004115	O22 Pb2 V12
1004116	Ba4 O8 V4
1004117	Bi4 Eu4 O14 V4
1004118	Bi6 Mo2 O13 V2
1004119	O16 Pb8 V12
1004120	Bi4 Fe8 O28 V8
1004121	Co2 H40 N2 O44 V10
1004122	Bi32 Gd12 O45
1004123	Fe6 O21 Pb2 V10
1004124	B9 O15 Tl4
1004125	Bi2 O14 P Pb2
1004126	In6 N18 O56 S14
1004127	B H22 Li O10
1004129	Bi12 H2 K12 O32
1004130	Bi4 Eu4 O16 V4
1004131	Bi6 Mo2 O14
1004132	O8 Pb2 Pt4
1004133	Bi7 O16 Pb7 Pt4
1004134	Bi32 Mo6 O52
1004135	Bi8 La3 O15
1004136	Bi8 O15 Pr3
1004137	Bi8 Nd3 O15
1004138	Bi8 O15 Sm3
1004139	Bi8 Eu3 O15
1004140	Bi8 Gd3 O15
1004141	Bi8 O15 Tb3
1004142	Bi8 Dy3 O15
1004143	O Pb2
1004144	B4 Cs2 H10 O12
1004145	O14 Ru6 Sr4
1004146	O20 Ru8 Sr8
1004147	O30 Pb4 V12
1004148	O60 Pb6 V24
1004149	Cs4 O41 U4 V12
1004150	Nb30 O72 Tl48
1004151	B31 O49 Tl8
1004152	Bi8 Cl2 O19 V2
1005000	Mo4 O23 Y10
1005001	Ca N Ni
1005002	Ca2 N2 Zn
1005003	Co6 Nb8 Te12
1005004	Fe4 Nb4 Te8
1005005	Li7 N4 Nb
1005006	N20 Ta12
1005007	Fe2 Ta Te3
1005008	As Ca3 N
1005009	As Ca3 N
1005010	Nb12 Si4 Te24
1005011	Li6 Mo6 N6
1005012	Ba6 Co25 S27
1005013	Ca3 N3 V
1005014	N4 Na3 O4 W
1005015	Gd4 S4
1005016	Ba4 Co4 S8
1005017	Ce6 Pd12 Sb10
1005018	Al4 La12 Mo24 O72
1005019	N2 Sr2 Zn
1005020	Ba2 N2 Zn
1005021	Ba5 N6 Si2
1005022	Ce24 Cl46 N8
1005023	K16 Ni24 S32
1005024	As12 Ce6 Pd18
1005025	Ce24 Cl46 N8
1005026	Ca6 Cl6 Ge2 La6 S8
1005027	Ge4 N4 Sr6
1005028	Ge N2 Sr2
1005029	Ba2 Co S3
1005030	Ba4 Co4 S8
1005031	Ba6 Ge4 N2
1005032	Ba6 Ga4 N8
1005033	Ce8 Pd24 Sb
1005034	Ba6 Ni25 S27
1005035	Ba9 N12 Nb2
1005036	Au2 Ce Ge2
1005037	Ce4 Co2 Si6
1005038	Cu8 N7 Sr12
1005039	Cu3 N5 Sr6
1005040	Ba4 Ga2 Ge2 N2
1005041	Ba6 Ge4 N3 Sr6
1005042	N20 Na4 Ta12
1005043	La4 Mo4 O14
1005044	Ce8 Pd36 Sb12
1005045	Ca3 Cr N3
1005046	Si4 Ta10 Te10
1005047	Li4 Mn4 N2
1005048	Li4 Mn4 N2
1005049	Ca80 Ga28 N54
1005050	Ba12 Cu8 N8
1005051	Ba6 Cu13 N12
1005052	Ba Ca4 Cu2 N4
1005053	C4 B2 Ca9 Cl8
1005054	As Ca3 N
1005055	Ge2 La6 Mg2 S14
1005056	La6 Mg2 S14 Si2
1005057	Ca3 N3 V
1005058	Ce4 Mn2 N6
1005059	Mo4 O23 Y10
1006000	Fe26 O38 Sr2
1006001	Ba2 Cu3 O8 Pr
1006002	Al26 Ba2 Fe26 O38
1006003	Al26 Ba2 Fe26 O38
1006004	Al26 Ba2 Fe26 O38
1006005	Al26 Ba2 Fe24 O38
1006006	Al26 Ba2 Fe24 O38
1006007	Ba2 Cu3 O8 Pr
1006008	Ba2 Cu3 O8 Pr
1006009	Cr18 Ga26 O38 Sr2
1006010	Ni4 O15 Pr8
1006011	Nd8 Ni4 O15
1006012	Bi27 Cu40 O181 Sr64
1006013	Ce4 Cu2 Nd4 O8
1006014	Ce4 Cu2 Nd4 O8
1006015	Ce4 Cu2 Nd4 O8
1006016	Ce4 Cu2 Nd4 O8
1006017	Ce4 Cu2 Nd4 O8
1006018	Ce4 Cu2 Nd4 O8
1006019	Ce4 Cu2 Nd4 O8
1006020	Ce4 Cu2 Nd4 O8
1006021	Ce4 Cu2 Nd4 O8
1006022	Ce4 Cu2 Nd4 O8
1006023	Ca6 Fe6 O11 Ti4
1006024	Ca6 Fe6 Mn4 O12
1006025	Nd8 Ni4 O15
1006026	Nd8 Ni4 O15
1006027	Nd8 Ni4 O15
1006028	Bi7 Cu4 O16
1006029	Bi7 Cu4 O16
1006030	Bi7 Cu4 O16
1006031	Bi7 Cu4 O16
1006032	Cu6 Ni4 O25 Pb4 Sr4 Y2
1006033	Cu6 Ni4 O25 Pb4 Sr4 Y2
1006034	Ba2 Er4 Ni2 O10
1006035	Ba2 Er4 Ni2 O10
1006036	Ba4 Ni4 O20 Tm8
1006037	Ba2 Ni2 O10 Tm4
1006038	Ba4 Ni4 O20 Yb8
1006039	F4 K4 Mn4
1006040	F19 H10 K8 Mn6 O5
1006041	F19 H10 Mn6 O5 Rb8
1006042	La8 Ni4 O15
1006043	La8 Ni4 O15
1006044	La8 Ni4 O15
1006045	La8 Ni4 O15
1006046	La4 Li2 O12 Sb2
1006047	La8 Ni4 O64
1006048	La8 Ni4 O54
1006049	Bi27 Cu40 O181 Sr64
1006050	Bi32 Cu40 O197 Sr63
1006051	Ba4 Cu4 Dy8 O20
1006052	Ba4 Cu4 Ho8 O20
1006053	Ba4 Cu4 O20 Y8
1006054	Ba4 Cu4 Er8 O20
1006055	Ba4 Cu4 O20 Tm8
1006056	Ba4 Cu4 O20 Yb8
1006057	Ba4 Cu4 Lu8 O20
1006058	Ni4 O15 Pr8
1006059	Ba2 Ni2 O10 Tm4
1006060	Ba2 Ni2 O10 Yb4
1006061	Ba4 Ni4 O20 Tm8
1006062	Ba4 Ni4 O20 Yb8
1006064	Ba2 Ho4 Ni2 O10
1006065	Ba2 Co24 Fe26 O38 Ti18
1006066	Ba2 Co26 O38 Ti22
1006067	La6 O12 U3
1006068	Ba2 Ca4 Er4 Ni2 O10
1006069	Ba2 Ca4 Er4 Ni2 O10
1006070	Ba2 Ca4 Er4 Ni2 O10
1006071	Ba2 Ca4 Er4 Ni2 O10
1006072	Cu Li2 O2
1006073	Cu Li2 O2
1006074	Ba4 Cu4 La4 O22 Ti4
1006075	Ba2 Cu2 Nd2 O11 Ti2
1006076	Ba4 Ca3 Cu9 O30 Tl19
1006077	Co10 D34 La2 Ni10
1006078	Al3 Co5 D34 La Mn5 Ni5
1006079	F3 H24 Mn N
1006080	F3 H Mn N
1006081	F12 H28 Mn4 N4
1006082	F12 H16 Mn4 N4
1006083	Cu8 Ho8 O19
1006084	Cu8 O19 Y8
1006085	Cu8 Er8 O19
1006086	Cu8 O19 Tm8
1006087	Cu8 O19 Yb8
1006088	Cu4 Nb8 O23
1006089	Cu4 Nb8 O23 Zn4
1006090	Cu4 Nb8 O24
1006091	Cu4 Nb8 O24 Zn4
1006092	Ge6 Mn6 Tm
1006093	Ge6 Mn6 Tm
1006094	Ge6 Lu Mn6
1006095	Ge6 Lu Mn6
1006096	Ge6 Lu Mn6
1006097	Cu4 La4 O12 Ti4
1006098	Cl5 Fe H2 K2 O
1006099	Cl5 D2 Fe K2 O
1006100	Cl5 D2 Fe K2 O
1006101	Cl5 D2 Fe K2 O
1006102	Cl5 D2 Fe K2 O
1006103	Cl5 D2 Fe O Rb2
1006104	Cl5 D2 Fe O Rb2
1006105	Cl5 D2 Fe O Rb2
1006106	Cl5 D2 Fe O Rb2
1006107	Ca6 Cu4 La6 O14
1006108	Ca6 Cu4 La6 O14
1006109	Ba4 Ca6 Cu4 La6 O14
1006110	Ba4 Ca6 Cu4 La6 O14
1006111	H12 O25 P6 Ti3
1006112	H12 Hf3 O25 P5
1006113	Ni4 O27 Pr8
1006114	Ni4 O30 Pr8
1006115	Ni4 O36 Pr8
1006117	Cu4 La4 O12 Ti4
1006118	Cr6 Ge8 Tb2
1006119	Cr6 Ge8 Tb2
1006120	Cr6 Ge8 Tb2
1006121	Cr6 Dy2 Ge8
1006122	Cr6 Dy2 Ge8
1006123	Cr6 Er2 Ge8
1006124	Cr6 Er2 Ge8
1006125	Cr6 Ge6 Ho
1006126	Er12 Fe36 Ge48
1006127	Er10 Fe36 Ge48
1006128	La4 Mn4 O12 Sr4
1006129	La4 Mn4 O12 Sr4
1006130	La4 Mn4 O12 Sr4
1006131	La8 Ni4 O15
1006132	La8 Ni4 O15 Sr8
1006133	La8 Ni4 O15 Sr8
1006134	La8 Ni4 O16 Sr8
1006135	La4 Ni2 O8 Sr4
1006136	La4 Ni2 O8 Sr4
1006137	La4 Ni2 O8 Sr4
1006138	La4 Ni2 O8 Sr4
1006139	Nd8 Ni4 O15 Sr8
1006140	Nd8 Ni4 O15 Sr8
1006141	La4 Mn4 O12
1006142	La4 Mn4 O12
1006143	La4 Mn4 O12
1006144	Cr6 Dy Ge6 Mn6
1006145	Cr6 Dy Ge6 Mn6
1006146	Cr6 Dy Ge6 Mn6
1006147	Cr6 Dy Ge6 Mn6
1006148	Cr6 Dy Ge6 Mn6
1006149	Dy Ge6 Mn6
1006150	Dy Ge6 Mn6
1006151	Cr6 Dy Ge6 Mn6
1006152	Cr6 Dy Ge6 Mn6
1006153	Cr6 Dy Ge6 Mn6
1006154	Cr6 Dy Ge6 Mn6
1006155	Cr6 Dy Ge6 Mn6
1006156	Cr6 Dy Ge6 Mn6
1006157	Co3 Ge5 Tb3
1006158	Co4 Ge4 Tb2
1006159	Co3 Ge5 Tb3
1006160	Co4 Ge4 Tb2
1006161	Co4 Ge4 Tb2
1006162	Co4 Ge4 Tb2
1006163	Ba2 Co4 O20 Yb8
1006164	Hf O11 P2
1006165	Fe24 Ge32 Tb8
1006166	Fe24 Ge24 Tb4
1006167	Fe24 Ge32 Tb8
1006168	Fe24 Ge32 Tb8
1006169	Mn4 O12 Sm4 Sr4
1006170	Mn4 O12 Sm4 Sr4
1006171	Mn4 O12 Sm4 Sr4
1006172	Mn4 O12 Sm4 Sr4
1006173	Ca8 Cu4 La8 O15
1006174	Ca8 Cu4 La8 O15
1006175	Ca8 Cu4 La8 O15
1006176	Ca8 Cu4 La8 O15
1006177	Ca8 Cu4 La8 O16
1006178	Ca8 Cu4 La8 O15
1006179	Ca8 Cu4 La8 O15
1006180	Ca8 Cu4 La8 O15
1006181	Ca8 Cu4 La8 O15
1006182	Ca8 Cu4 La8 O15
1006183	Ca8 Cu4 La8 O39
1006184	Ca8 Cu4 La8 O39
1006185	Ca8 Cu4 La8 O39
1006186	Ca8 Cu4 La8 O39
1006187	Ca8 Cu4 La8 O64
1006188	Ca8 Cu4 La8 O40
1006189	Ca8 Cu4 La8 O39
1006190	Ca8 Cu4 La8 O39
1006191	Ca8 Cu4 La8 O39
1006192	Ca8 Cu4 La8 O39
1007000	O25 P6 Sr3
1007001	Mo2 O13 Te4
1007002	K3 O9 P3
1007003	Cd3 H O27 P6
1007004	Cd3 H O27 P6
1007005	Li16 N8 O41 P14
1007006	Ba3 O24 P6
1007007	Cd5 O45 P12
1007008	N4 O16 P4 Si2
1007009	Be2 H N O10 P3
1007010	N4 O41 P15 Pr4
1007011	Ba Cr2 O11 P
1007012	Ba Cr2 O13 P
1007013	Al H N2 O3 P
1007014	Ag6 Ba8 O81 P17
1007015	Cd4 Cs4 O34 P12
1007016	As4 Ba H O14
1007017	Be4 O15 P7
1007018	K4 O22 P6 Zn
1007019	H Na2 Ni O20 P4
1007020	K3 Mo2 O8 Re2
1007021	Hg7 N O13 P2
1007022	Ba K O10 P3
1007023	Cu8 O18 P4
1007024	Ba O8 P2
1007025	H K4 O30 P5 Zn6
1007026	Ag6 H O18 P6
1007027	Ba2 H O28 P6 Zn
1007028	Cu4 Li4 O32 P10
1007029	Ag4 Hg8 O16 P4
1007030	Ag4 Cr4 O12
1007031	Cd8 O48 P16
1007032	Ca N O9 P3
1007033	Na2 O24 P6 Sr2
1007034	Ba2 H N2 O20 P6
1007035	C2 Ag4 O6
1007036	As6 H N4 O34 V4
1007037	H N4 O14 P2 Te
1007038	H Na2 O11 P Te
1007039	H N12 O104 W24
1007040	Ho8 O107 P37
1007041	Cd2 Cr8 N4 O27
1007042	Cr Cu H2 K4 O6 P
1007043	Ag6 O8 P2
1007044	Na6 O46 V10
1007045	Ag8 H2 O26 P4 Te2
1007046	Ca24 Ge24 Na24 O84 Sn15
1007047	Ca24 Ge24 Na24 O84 Ti15
1007048	Cr4 K3 O16 P
1007049	H3 N3 Ni3 O24 P9
1007050	Ba4 O20 P8
1007051	Cu4 Li4 O15 V4
1007052	K4 O20 S2 Te2
1007053	As4 Cd H O16
1007054	Ge4 O13 U4
1007055	Cd2 H2 O16 P4
1007056	Cd3 H O21 P6
1007057	Ca H K3 O8 P2
1007058	K8 O45 P12 Ti8
1007059	Cu2 N4 O18 P6
1007060	Cu8 O42 P14
1007061	K2 O12 P4 Sr
1007062	Ce O9 P3
1007063	H K6 O34 P6 Te2
1007064	H7 N2 O10 S Te
1007065	Cu4 Li4 O14 V4
1007066	Li12 Mn12 O32 Zn8
1007067	Li8 Mn9 O23 Zn3
1007068	As6 Ba3 Ni6 O24
1007069	Ge12 Li12 O32 Zn8
1007070	Co8 Ge12 Li12 O32
1007071	O20 S2 Te2 Tl4
1007072	Ni12 O32 V8
1007073	Ni12 O32 V8
1007074	Co12 O32 V8
1007075	Co12 O32 V8
1007079	Co N2 O5 P
1007080	K2 Mg2 O16 P6
1007081	Li12 Nb4 O16
1007082	K4 O42 P10 Zn16
1007083	As Cr2 H K2 O10
1007084	Na5 O18 P6 Pb2
1007086	H O32 P6 Rb6 Te2
1007087	H32 N4 O26 P4 Te2
1007088	H2 Mn2 O13 P4
1007089	Ba4 O52 P20 Zn6
1007090	Ge Hf O
1007091	Na16 O144 P48 Zn15
1007092	Ag8 O69 P24 Zn8
1007093	Ce2 H N4 O28 P10
1007094	Ce12 H16 N16 O144 P48
1007095	O24 P8 Zn4
1007096	K6 O28 P4 Te2
1007097	H2 Na6 O9 P2
1007098	H Na2 O9 P3
1007099	Na2 O12 P4 Sr
1007100	Ag64 O110 V32
1007133	Ce2 O26 P10
1007134	Cu H8 Na4 O22 P6
1007135	Cu Na3 O22 P3
1007136	H O14 P2 Te Tl2
1007137	Ag4 Co4 O16 P4
1007138	H O14 P2 Rb3 Te
1007139	Cs4 H O20 P2 Te2
1007140	Cs4 H O18 P3 Te
1007141	H K2 O8 P2 S2
1007142	Bi12 Ge12 O42
1007143	Cu H8 Na4 O22 P6
1007144	H2 O4 P Rb
1007145	H O16 P4 Rb5
1007146	Cs4 H4 O36 P12 Sr3
1007147	As2 H N4 O16 S2
1007148	H8 K4 O16 P4
1007149	Bi2 O8 P2
1007150	H12 O18 P4 Sr2
1007151	Hg4 K4 O34 P12
1007152	H Li8 O34 P8
1007153	Ba H6 Na O12 P3
1007154	N4 Ni2 O38 P8
1007155	Cs H8 Na3 O16 P4
1007156	Cs2 H12 Na6 O30 P8
1007157	Cs H Na3 O16 P4
1007158	Cs2 H12 Na6 O30 P8
1007159	Li8 O34 P8
1007160	O8 P2 Pb2
1007161	Ba K O4 P
1007162	Ba4 O22 P6
1007163	Cd4 O82 P24 Ta8
1007164	Cu H8 K4 O22 P6
1007165	Ag70 Bi16 O48
1007166	Cs4 O16 P4
1007167	H10 K4 O20 P4 Te
1007168	H6 K3 Na3 O24 P6 Te
1007169	N4 Ni2 O38 P8
1007170	Mo8 O44 P8 Pb4
1007171	Ba2 Mo4 O18 P4
1007172	H4 K4 O14 P4
1007173	H4 K2 Na2 O14 P4
1007174	K2 Na2 O14 P4
1007175	H8 Na4 O16 P4
1007176	H8 Na4 O16 P4
1007177	Cu H I2 K4 O20
1007178	Ca4 H16 K4 O44 P12
1007179	Ca2 Na4 O35 P8
1007180	Ag70 Bi16 O48
1007181	Co2 Nb4 O32 P9
1007182	Be K O4 P
1007183	Be Cs O4 P
1007184	Cu I2 K4 O20
1007185	Ga19 Li4 O32
1007186	Cs6 H12 O24 P6
1007187	H34 N6 O28 P6 Te
1007188	C2 H14 N4 O8 Te
1007189	C2 H14 N4 O8 Te
1007190	N6 O28 P6
1007191	H Mn2 N4 O24 P6
1007192	Ca2 H16 Li2 O26 P6
1007193	H20 N4 Na2 O20 P6
1007194	H12 Na4 O24 P6 Rb2
1007195	Cu2 H24 N2 O26 P6
1007196	Ag4 Li2 O18 P6
1007197	H26 O40 P6 Rb6 Te3
1007198	H22 N8 O18 P6
1007199	Ba3 O26 P6
1007200	Ag40 N8 Na8 O136 P32
1007201	Cl2 H53 N14 O38 P12
1007202	H57 I2 N14 O38 P12
1007203	C3 H22 N9 O11 P3
1007204	C4 H32 N12 O16 P4
1007205	H10 N2 O7 P2
1007206	H Na2 O18 P4 Sr
1007207	Ag32 H30 O108 P32
1007208	H2 K7 N O22 P6
1007209	H12 Na8 O30 P8
1007210	H84 N16 O64 P16 Te2
1007211	Cs2 H2 O7 P2
1007212	H5 O16 P4 Rb4
1007213	Be2 O10 P3 Rb
1007214	H24 N2 O26 P6 Zn2
1007215	H38 N8 O27 P8
1007216	H10 K8 O32 P8 Te
1007217	C8 H52 N24 O26 P8
1007218	Ca2 Na4 O35 P8
1007219	Ca4 H16 K4 O44 P12
1007220	Ag2 K6 O23 P5
1007221	C4 H28 Cl N12 O6 P
1007222	H8 Li Na2 O13 P3
1007223	Cs4 H18 O26 P4 Te2
1007224	C2 H14 Cu Li2 N4 O21 P6
1007225	H26 N4 O20 P4 Te
1007226	Cd Cr4 K2 O16
1007227	Cs2 Cu2 H8 O9 P2
1007228	O33 P12 Pb4 Rb8
1007229	Ag3 H6 O12 V3
1007230	Ho4 O46 P18
1007231	Cs7 Li3 O12 P3
1007232	H20 N8 O12 P4
1007233	Ca4 K2 O46 P10
1007234	Ba4 O16 Si4 Ti2
1007235	Al2 Ca3 H12 O12
1007236	Cs8 O28 P8 Zn8
1007237	Cs4 O14 P4 Zn4
1007238	Cs4 O16 P4 Zn4
1007239	O54 P18 Sm4
1007240	Ho4 O48 P18
1007241	Cu4 Li4 O34 P12
1007242	Cu4 K8 O42 P16
1007243	H Na6 O30 P6 Te
1007244	Cr4 N3 O16 P
1007245	Co N4 O
1007246	As15 Fe36
1007247	Ni4 O12 P4
1007248	Ba2 Cs8 O13 P6
1007249	H13 K6 O33 P6 Te2
1007250	H O21 P6 Pb3
1007251	Ba4 Cd4 O46 P16
1007252	O20 P3 Zn3
1007253	K2 O12 P4 Sr
1007254	Co N2 O5 P
1007255	Cr6 Na6 O32 P2
1007256	Ge12 O32 Zn7
1007257	K2 Mg2 O16 P6
1007258	H N4 O18 P3 Te
1007259	H24 N4 Na O14 P3
1007260	Ba12 Bi6 O43 P12
1007261	H4 Hg12 N8 Na12 O66 P22
1007262	Mg6 Nb6 O32 P9
1007263	Be4 K4 O22 P7
1007264	Bi Na3 O27 P6
1007265	As15 Fe36 Ru21
1007266	K Na2 O9 P3
1008000	F6 Mo
1008001	Ag2 H O32 P6 Zn4
1008002	Cr2 O6 U
1008003	Cr2 O6 U
1008004	F6 U
1008005	H O32 P6 Zn4
1008006	Fe8 S16 Si4
1008007	Fe8 Ge4 S16
1008008	Hg4 Li8 O44 P15
1008009	Cd4 Li8 O38 P14
1008010	H27 O52 P W12
1008011	H27 O52 P W12
1008012	Na2 O36 P6 Zn4
1008013	Fe4 H4 O37 P10
1008014	Mo20 O58 Te4
1008015	Mn6 N6
1008016	Cr2 N2 V2
1008017	Cr2 N2 V2
1008018	C16 H Hf2 K8 O42
1008019	Cd4 N4 Na4 O36 P7
1008020	Cd K4 O8 P3
1008021	I6 U2
1008022	F Mo
1008023	N6 S6
1008024	O28 V16
1008025	O28 V16
1008026	H10 Na2 O8 S2
1008027	H K4 Ni O25 P6
1008028	Ba Cl2 H4 O2
1008029	Cs2 Cu N6 O12 Pb
1008030	Ba4 O17 P8
1008031	H O16 P4 Sr4
1008032	As2 Cr6 H N4 O26
1008033	Co6 O15 U4
1008034	F6 W
1008035	Br6 U2
1008036	Cu2 O8 W2
1008037	H K2 O8 P2 Zn2
1008038	As4 H O16 Sr2
1008039	As2 Ba2 Cr4 H O20
1008040	Cr3 K2 O10
1008046	Co6 O16 P4
1008047	Fe8 H4 O23 V12
1008048	O28 Ti16
1008049	O28 Ti16
1008050	O28 Ti16
1008051	Bi8 Ga12 O40 Sb12
1008052	Al2 Cl8 Hg3
1008053	Fe2 La4 O8 Sr4
1008054	Fe2 La4 O8 Sr4
1008056	Co6 Ni6 P3
1008057	Ba Ca Fe2 O5
1008058	Ni2 Rh4 Se8
1008059	F3 K N O3 Sb
1008060	Al2 Ca3 H12 O12
1008061	C28 Fe2 Mn4 O28
1008062	Ba2 S2 V2
1008063	Te Ti
1008064	Se Te Ti
1008065	F6 Xe2
1008066	Fe4 O14 U4
1008067	Cr4 O15 U4
1008068	Be2 F8 Na Rb3
1008069	Cr4 O14 U4
1008070	Fe4 O8 V4
1008071	I9 U3
1008072	Co4 Mn4 P4
1008073	O5 Pd2 Sr4
1008074	O7 Pd6 Sr2
1008075	Ca2 O7 Pd6
1008076	Cd2 O8 Pd6
1008077	Ca4 O16 Ti8
1008078	Cu2 Er S2
1008079	Cr4 Ni2 S8
1008080	Ge20 Ti24
1008081	F83 Na21 Zr18
1008082	Cr4 Ni4 O16
1008083	Cr4 Mg4 O16
1008084	Cd4 Cr4 O16
1008085	Cd8 Cr8 O30
1008086	Cr4 Mg4 O16
1008087	F6 Xe2
1008088	Ba6 Fe4 La6 O14
1008089	Al4 Ba2 O7
1008090	Br6 N3 P3
1008091	Fe4 O12 Tb4
1008092	Cr4 O16 Tb4
1008093	Mn8 O16 Ti4
1008094	Cs7 Cu6 N28 O45 Pb6
1008102	H N2 O18 P4 Zn2
1008103	Li2 Mo4 O15 Y2
1008104	Co4 Cr4 O16
1008105	Cr4 Ni4 O16
1008106	C7 Mn40 Mo16 Si8
1008107	C8 Mn40 Si8
1008108	Mn4 N8 O44 P16
1008109	Ge4 Mn8 S15
1008110	C Ga Mn3
1008111	Cl N O4
1008112	Ni2 Se4 V2
1008113	B16 U4
1008114	B6 Na Th
1008115	B48 U4
1008116	Fe4 O14 U4
1008117	As28 Re12
1008118	As4 Te8 Zr4
1008119	Cu2 O2 Pt2
1008120	F6 H N2 Na2 O8 Sb2
1008122	F6 K2 O4 S Sb2
1008123	C4 H F8 N8 O6 Sb4
1008124	Al Ca8 Fe O
1008125	Mn2 O7 Sr4
1008126	Mn2 O7 Sr4
1008127	Br D4 N
1008128	Br D8 N
1008129	Br D4 N
1008130	K O4 Ru
1008131	Mn4 O14 U4
1008132	Co4 O14 U4
1008133	Cr4 O16 Pr4
1008134	Cr4 Nd4 O16
1008135	Cr4 Eu4 O16
1008136	Cr4 Gd4 O16
1008137	Cr4 O16 Tb4
1008138	Cr4 Dy4 O16
1008139	Cr4 Ho4 O16
[truncated: 276,624 more rows]
