# Supplementary material for: Computing stoichiometric molecular composition from crystal structures
Source: J Appl Crystallogr. 2015 Jan 30;48(Pt 1):85–91. doi: 10.1107/S1600576714025904 (PMC4453171; doi:10.1107/S1600576714025904)
Supplement: Supplementary file 1 [file j-48-00085-sup1.zip › polymer.lst]

1000000	yes
1000001	no
1000004	no
1000005	no
1000006	no
1000007	yes
1000008	yes
1000009	yes
1000010	yes
1000011	yes
1000012	yes
1000013	yes
1000014	yes
1000015	yes
1000016	yes
1000017	yes
1000018	no
1000019	no
1000020	no
1000021	no
1000022	yes
1000023	yes
1000024	yes
1000025	yes
1000026	yes
1000027	yes
1000028	yes
1000029	yes
1000030	yes
1000031	yes
1000032	yes
1000033	no
1000034	yes
1000035	yes
1000036	yes
1000037	no
1000038	yes
1000039	no
1000040	yes
1000041	no
1000042	yes
1000043	no
1000044	no
1000045	no
1000046	yes
1000047	yes
1000048	yes
1000049	no
1000050	no
1000051	no
1000052	yes
1000053	yes
1000054	yes
1000056	yes
1000057	yes
1000058	yes
1000059	yes
1000060	yes
1000061	yes
1000062	yes
1000063	yes
1000064	yes
1000065	yes
1000066	yes
1000067	yes
1000068	yes
1000069	yes
1000070	yes
1000071	yes
1000072	yes
1000073	yes
1000074	yes
1000075	yes
1000076	no
1000077	yes
1000078	yes
1000079	yes
1000080	yes
1000081	yes
1000082	yes
1000083	yes
1000084	yes
1000085	yes
1000088	yes
1000089	yes
1000090	yes
1000091	yes
1000093	yes
1000094	yes
1000095	yes
1000097	yes
1000098	no
1000099	yes
1000100	yes
1000101	yes
1000102	yes
1000103	yes
1000104	no
1000105	yes
1000106	yes
1000107	yes
1000108	yes
1000109	yes
1000110	yes
1000111	yes
1000112	yes
1000113	yes
1000114	no
1000115	yes
1000116	yes
1000117	yes
1000118	yes
1000119	yes
1000120	yes
1000121	yes
1000122	yes
1000123	yes
1000124	yes
1000125	yes
1000126	yes
1000127	yes
1000128	no
1000129	yes
1000130	yes
1000131	yes
1000132	yes
1000133	no
1000134	yes
1000135	yes
1000136	yes
1000137	yes
1000138	yes
1000139	no
1000140	no
1000141	yes
1000142	yes
1000143	yes
1000144	yes
1000145	yes
1000146	yes
1000147	yes
1000148	no
1000149	no
1000150	no
1000151	no
1000152	no
1000153	no
1000154	yes
1000155	yes
1000156	yes
1000157	yes
1000158	yes
1000159	yes
1000160	yes
1000161	yes
1000162	yes
1000164	yes
1000165	yes
1000166	yes
1000167	no
1000168	yes
1000174	yes
1000175	yes
1000176	no
1000177	no
1000178	yes
1000179	yes
1000180	yes
1000181	yes
1000182	yes
1000183	yes
1000184	yes
1000185	yes
1000186	yes
1000187	yes
1000188	yes
1000189	yes
1000190	yes
1000191	yes
1000192	yes
1000193	yes
1000194	yes
1000196	yes
1000197	yes
1000198	yes
1000199	yes
1000200	yes
1000201	yes
1000202	yes
1000204	yes
1000205	yes
1000206	yes
1000207	yes
1000208	yes
1000209	no
1000210	no
1000211	no
1000212	no
1000213	no
1000214	yes
1000215	yes
1000216	yes
1000217	yes
1000218	yes
1000219	yes
1000220	yes
1000221	yes
1000222	yes
1000223	yes
1000224	yes
1000225	yes
1000226	yes
1000227	yes
1000229	yes
1000230	yes
1000231	yes
1000232	yes
1000233	yes
1000234	yes
1000235	no
1000236	no
1000237	yes
1000238	yes
1000239	yes
1000242	yes
1000243	yes
1000244	yes
1000245	yes
1000246	yes
1000247	yes
1000248	yes
1000249	yes
1000250	yes
1000251	yes
1000252	yes
1000253	yes
1000254	yes
1000255	yes
1000257	yes
1000258	yes
1000259	yes
1000260	yes
1000261	yes
1000262	yes
1000264	yes
1000265	yes
1000266	yes
1000267	yes
1000268	yes
1000269	yes
1000270	no
1000271	no
1000272	yes
1000273	yes
1000274	yes
1000275	yes
1000276	yes
1000277	yes
1000278	yes
1000279	yes
1000280	yes
1000281	yes
1000282	yes
1000283	yes
1000284	yes
1000285	yes
1000286	yes
1000287	yes
1000288	no
1000289	no
1000290	yes
1000291	yes
1000292	yes
1000293	yes
1000294	yes
1000295	yes
1000296	yes
1000298	yes
1000299	no
1000300	yes
1000301	yes
1000302	yes
1000303	yes
1000304	yes
1000305	no
1000306	no
1000307	yes
1000308	yes
1000309	yes
1000310	yes
1000311	yes
1000312	yes
1000313	yes
1000314	yes
1000315	yes
1000316	yes
1000317	yes
1000318	yes
1000319	no
1000320	yes
1000321	yes
1000322	yes
1000323	yes
1000324	no
1000325	yes
1000326	yes
1000327	yes
1000328	yes
1000329	no
1000330	yes
1000331	yes
1000332	yes
1000333	yes
1000334	yes
1000335	yes
1000336	yes
1000337	yes
1000338	yes
1000339	yes
1000340	no
1000341	yes
1000342	no
1000343	yes
1000344	no
1000345	no
1000346	yes
1000347	yes
1000348	yes
1000349	yes
1000350	yes
1000351	yes
1000352	no
1000353	no
1000354	yes
1000355	yes
1000356	no
1000357	yes
1000358	yes
1000359	yes
1000361	no
1000362	yes
1000363	yes
1000364	yes
1000365	yes
1000366	yes
1000367	yes
1000368	yes
1000369	yes
1000370	no
1000371	no
1000372	yes
1000373	yes
1000374	no
1000375	no
1000376	yes
1000377	yes
1000378	yes
1000379	yes
1000380	yes
1000388	yes
1000389	yes
1000390	yes
1000391	yes
1000392	yes
1000393	no
1000394	yes
1000395	yes
1000396	yes
1000397	yes
1000398	no
1000399	no
1000400	yes
1000401	yes
1000402	yes
1000403	yes
1000404	yes
1000405	yes
1000406	yes
1000407	yes
1000408	yes
1000409	yes
1000410	yes
1000411	yes
1000412	no
1000413	no
1000414	yes
1000415	yes
1000416	yes
1000417	no
1000419	yes
1000420	yes
1000421	yes
1000422	yes
1000423	yes
1000424	yes
1000425	yes
1000426	yes
1000427	yes
1000428	yes
1000429	yes
1000430	yes
1000431	yes
1000432	yes
1000433	yes
1000434	yes
1000435	yes
1000436	yes
1000437	yes
1000438	yes
1000439	yes
1000440	no
1000441	yes
1000442	yes
1000445	yes
1000446	yes
1000447	yes
1000448	yes
1000449	yes
1000450	yes
1000451	no
1000452	yes
1000453	yes
1000454	yes
1000455	yes
1000456	yes
1000457	yes
1000458	yes
1000459	no
1000460	yes
1000461	yes
1000462	yes
1000463	yes
1000464	yes
1000465	yes
1000466	no
1000467	yes
1000468	yes
1000469	yes
1000470	yes
1000471	yes
1000472	yes
1000473	yes
1000474	yes
1000475	yes
1000476	yes
1000477	yes
1000478	yes
1000479	yes
1000480	yes
1000481	yes
1000482	yes
1000483	yes
1000484	yes
1000485	yes
1000486	yes
1000487	yes
1000488	yes
1000489	no
1000490	yes
1000491	yes
1000492	yes
1000496	yes
1000497	yes
1000498	yes
1000500	yes
1000501	yes
1000502	yes
1000503	yes
1000504	yes
1000505	yes
1000506	yes
1000507	no
1000508	no
1000509	no
1000510	no
1001000	no
1001001	yes
1001002	yes
1001003	no
1001004	yes
1001007	yes
1001010	yes
1001011	no
1001013	yes
1001014	yes
1001015	yes
1001016	yes
1001018	no
1001019	no
1001020	yes
1001021	yes
1001022	yes
1001023	no
1001024	yes
1001025	yes
1001026	yes
1001027	yes
1001028	yes
1001029	yes
1001031	yes
1001032	yes
1001036	yes
1001038	yes
1001039	yes
1001040	yes
1001041	yes
1001042	yes
1001043	yes
1001044	yes
1001045	yes
1001046	yes
1001047	yes
1001053	yes
1001054	yes
1001055	yes
1001056	yes
1001065	yes
1001066	yes
1001072	yes
1001074	yes
1001075	yes
1001076	yes
1001077	yes
1001078	yes
1001079	yes
1001080	yes
1001081	yes
1001082	yes
1001083	yes
1001084	yes
1001085	yes
1001086	yes
1001087	yes
1001088	yes
1001089	yes
1001090	yes
1001091	yes
1001095	yes
1001096	yes
1001097	yes
1001102	yes
1001103	yes
1001104	yes
1001105	yes
1001106	yes
1001107	yes
1001108	yes
1001109	yes
1001110	no
1001111	yes
1001112	yes
1001113	yes
1001114	yes
1001115	yes
1001116	yes
1001117	yes
1001118	yes
1001119	yes
1001120	yes
1001121	yes
1001122	yes
1001123	yes
1001124	yes
1001125	yes
1001127	no
1001129	yes
1001130	yes
1001131	yes
1001133	yes
1001134	yes
1001135	yes
1001136	yes
1001137	yes
1001138	yes
1001139	yes
1001140	yes
1001141	yes
1001142	yes
1001143	yes
1001144	yes
1001150	yes
1001151	yes
1001157	yes
1001158	yes
1001159	no
1001160	yes
1001161	yes
1001162	yes
1001169	yes
1001170	yes
1001171	yes
1001172	yes
1001173	yes
1001174	yes
1001175	yes
1001180	yes
1001181	yes
1001182	yes
1001184	yes
1001185	yes
1001186	yes
1001196	yes
1001197	yes
1001198	yes
1001200	yes
1001201	yes
1001202	yes
1001205	yes
1001206	yes
1001207	yes
1001208	yes
1001209	yes
1001210	no
1001218	yes
1001219	yes
1001220	yes
1001221	yes
1001222	yes
1001224	yes
1001225	yes
1001226	yes
1001227	yes
1001228	yes
1001229	yes
1001230	yes
1001233	yes
1001234	yes
1001236	yes
1001237	yes
1001238	yes
1001239	yes
1001240	yes
1001241	yes
1001242	yes
1001243	yes
1001244	yes
1001245	yes
1001246	yes
1001247	yes
1001248	yes
1001249	yes
1001250	yes
1001251	yes
1001252	yes
1001253	no
1001254	yes
1001256	yes
1001257	yes
1001259	yes
1001269	yes
1001270	yes
1001271	yes
1001272	yes
1001273	yes
1001274	yes
1001275	yes
1001276	yes
1001277	yes
1001278	yes
1001279	yes
1001280	yes
1001281	yes
1001282	yes
1001283	yes
1001284	yes
1001285	yes
1001286	yes
1001287	yes
1001288	yes
1001289	yes
1001290	yes
1001291	yes
1001292	yes
1001293	yes
1001294	yes
1001295	yes
1001296	yes
1001297	yes
1001298	yes
1001299	yes
1001300	yes
1001301	yes
1001302	yes
1001303	yes
1001304	yes
1001305	yes
1001306	yes
1001307	yes
1001308	yes
1001309	yes
1001310	yes
1001311	yes
1001312	yes
1001313	yes
1001314	yes
1001315	yes
1001316	yes
1001317	yes
1001318	yes
1001319	yes
1001320	yes
1001321	yes
1001322	yes
1001323	yes
1001325	yes
1001326	no
1001327	yes
1001328	yes
1001329	yes
1001330	no
1001331	yes
1001332	yes
1001333	yes
1001334	yes
1001335	yes
1001336	yes
1001337	yes
1001338	yes
1001339	yes
1001340	yes
1001341	yes
1001342	yes
1001343	yes
1001344	yes
1001345	yes
1001346	yes
1001347	yes
1001348	yes
1001349	yes
1001350	yes
1001351	yes
1001352	yes
1001355	yes
1001356	yes
1001359	yes
1001360	yes
1001361	yes
1001362	yes
1001363	yes
1001364	yes
1001365	yes
1001366	yes
1001367	yes
1001368	yes
1001369	yes
1001370	yes
1001371	yes
1001372	yes
1001373	yes
1001374	yes
1001375	yes
1001376	yes
1001377	yes
1001378	yes
1001379	yes
1001380	yes
1001381	yes
1001382	yes
1001383	yes
1001384	yes
1001385	yes
1001386	yes
1001387	yes
1001388	yes
1001389	no
1001390	no
1001391	yes
1001392	yes
1001393	yes
1001394	yes
1001395	yes
1001396	yes
1001397	yes
1001398	yes
1001399	yes
1001400	yes
1001401	yes
1001402	yes
1001403	yes
1001404	yes
1001405	yes
1001406	yes
1001407	yes
1001408	yes
1001409	yes
1001410	yes
1001411	yes
1001412	yes
1001413	yes
1001414	yes
1001415	yes
1001417	yes
1001418	yes
1001419	yes
1001420	yes
1001421	yes
1001422	yes
1001423	yes
1001424	yes
1001425	yes
1001426	yes
1001427	yes
1001428	yes
1001429	yes
1001430	yes
1001431	yes
1001432	yes
1001433	yes
1001434	yes
1001435	yes
1001436	yes
1001437	yes
1001438	yes
1001439	yes
1001440	yes
1001442	yes
1001443	yes
1001444	yes
1001445	yes
1001446	yes
1001447	yes
1001448	yes
1001449	yes
1001450	yes
1001451	yes
1001452	yes
1001453	yes
1001454	yes
1001455	yes
1001456	yes
1001457	yes
1001459	yes
1001461	yes
1001463	yes
1001464	yes
1001465	yes
1001466	yes
1001467	yes
1001468	yes
1001470	yes
1001471	yes
1001472	yes
1001473	yes
1001474	yes
1001475	yes
1001476	yes
1001477	yes
1001478	yes
1001479	yes
1001480	yes
1001481	yes
1001482	yes
1001483	yes
1001484	yes
1001485	yes
1001486	yes
1001487	yes
1001488	yes
1001489	yes
1001490	yes
1001491	yes
1001492	yes
1001493	yes
1001494	yes
1001495	yes
1001496	yes
1001497	yes
1001498	yes
1001499	yes
1001500	yes
1001501	yes
1001502	yes
1001503	yes
1001504	yes
1001505	no
1001506	yes
1001507	yes
1001508	yes
1001509	yes
1001510	yes
1001511	yes
1001512	yes
1001513	yes
1001514	yes
1001515	yes
1001516	yes
1001517	yes
1001518	yes
1001519	yes
1001520	yes
1001521	yes
1001522	yes
1001523	yes
1001524	yes
1001525	yes
1001526	yes
1001529	yes
1001530	yes
1001531	yes
1001532	yes
1001533	yes
1001534	yes
1001535	yes
1001536	yes
1001537	yes
1001538	yes
1001539	yes
1001540	yes
1001541	yes
1001542	yes
1001543	yes
1001544	yes
1001545	yes
1001546	yes
1001547	yes
1001548	yes
1001549	yes
1001550	yes
1001553	yes
1001554	yes
1001555	yes
1001556	no
1001557	yes
1001558	yes
1001559	yes
1001560	no
1001564	yes
1001565	yes
1001566	yes
1001567	yes
1001568	yes
1001569	yes
1001570	yes
1001571	yes
1001572	yes
1001573	yes
1001574	yes
1001575	yes
1001576	yes
1001577	yes
1001578	yes
1001579	yes
1001580	yes
1001581	yes
1001582	yes
1001583	yes
1001584	yes
1001585	yes
1001586	yes
1001587	yes
1001588	yes
1001589	yes
1001590	yes
1001591	yes
1001592	yes
1001593	yes
1001594	yes
1001595	yes
1001596	yes
1001597	yes
1001598	yes
1001599	yes
1001600	yes
1001601	yes
1001602	yes
1001603	yes
1001604	yes
1001605	yes
1001606	yes
1001607	yes
1001608	yes
1001609	yes
1001610	yes
1001611	yes
1001612	yes
1001613	yes
1001614	yes
1001615	yes
1001616	yes
1001617	yes
1001618	yes
1001619	yes
1001620	yes
1001621	yes
1001622	yes
1001624	yes
1001625	yes
1001626	yes
1001627	yes
1001628	yes
1001629	yes
1001630	yes
1001631	yes
1001632	yes
1001633	yes
1001634	yes
1001635	yes
1001636	yes
1001637	yes
1001638	yes
1001639	yes
1001640	yes
1001641	yes
1001642	yes
1001643	yes
1001645	yes
1001646	yes
1001647	yes
1001648	yes
1001649	yes
1001650	yes
1001651	yes
1001652	yes
1001653	yes
1001654	yes
1001655	yes
1001656	yes
1001657	yes
1001658	yes
1001659	yes
1001661	yes
1001662	yes
1001663	yes
1001664	yes
1001665	yes
1001666	yes
1001667	yes
1001668	no
1001669	yes
1001670	yes
1001671	yes
1001672	yes
1001673	yes
1001674	yes
1001675	yes
1001676	yes
1001677	yes
1001678	yes
1001679	yes
1001681	yes
1001682	yes
1001683	yes
1001684	yes
1001685	yes
1001686	yes
1001687	yes
1001688	yes
1001690	yes
1001691	yes
1001692	yes
1001693	yes
1001694	yes
1001696	yes
1001697	yes
1001698	yes
1001699	yes
1001700	yes
1001701	yes
1001702	yes
1001703	yes
1001704	yes
1001705	yes
1001706	yes
1001707	yes
1001708	yes
1001709	yes
1001710	yes
1001711	yes
1001712	yes
1001713	yes
1001714	yes
1001715	yes
1001716	yes
1001717	yes
1001718	yes
1001719	yes
1001720	yes
1001721	yes
1001722	yes
1001724	yes
1001725	yes
1001726	yes
1001727	yes
1001728	yes
1001729	yes
1001730	yes
1001731	yes
1001732	yes
1001734	yes
1001735	yes
1001736	yes
1001737	yes
1001738	yes
1001739	yes
1001740	yes
1001741	no
1001742	yes
1001743	no
1001744	yes
1001745	yes
1001746	yes
1001747	yes
1001748	yes
1001749	yes
1001750	yes
1001751	yes
1001752	yes
1001753	yes
1001754	yes
1001755	yes
1001756	yes
1001757	yes
1001758	yes
1001759	yes
1001760	yes
1001761	yes
1001762	yes
1001763	yes
1001764	yes
1001765	yes
1001766	no
1001767	yes
1001768	no
1001769	no
1001770	no
1001771	yes
1001772	yes
1001773	yes
1001774	no
1001775	yes
1001780	yes
1001781	yes
1001782	yes
1001783	yes
1001784	no
1001785	yes
1001786	yes
1001787	no
1001788	no
1001789	yes
1001790	yes
1001791	yes
1001792	yes
1001793	yes
1001794	yes
1001795	yes
1001796	yes
1001797	yes
1001798	yes
1001799	yes
1001800	yes
1001801	yes
1001802	yes
1001803	yes
1001804	yes
1001805	yes
1001807	yes
1001808	yes
1001809	yes
1001810	yes
1001811	yes
1001812	yes
1001813	yes
1001814	yes
1001815	yes
1001818	yes
1001819	yes
1001820	yes
1001821	yes
1001822	yes
1001823	yes
1001824	yes
1001825	yes
1001826	yes
1001827	yes
1001828	yes
1001829	yes
1001830	yes
1001831	yes
1001832	yes
1001833	yes
1001834	yes
1001835	no
1001836	yes
1001837	yes
1001838	yes
1001841	yes
1001842	yes
1001843	yes
1001844	yes
1001845	yes
1001846	yes
1001847	yes
1001848	yes
1001849	yes
1001850	yes
1001851	no
1001852	yes
1001853	yes
1001854	yes
1001855	yes
1001856	yes
1001857	yes
1001858	yes
1001859	yes
1001860	yes
1001861	yes
1001862	yes
1001863	yes
1004000	no
1004001	no
1004002	no
1004003	no
1004004	no
1004005	no
1004006	yes
1004007	no
1004008	yes
1004009	yes
1004010	yes
1004011	no
1004012	yes
1004013	yes
1004014	yes
1004015	yes
1004016	no
1004017	yes
1004018	yes
1004019	no
1004020	yes
1004021	yes
1004022	yes
1004023	yes
1004024	yes
1004025	yes
1004026	yes
1004027	yes
1004028	yes
1004029	yes
1004030	yes
1004031	yes
1004032	yes
1004033	yes
1004034	no
1004035	no
1004036	no
1004038	no
1004039	no
1004040	yes
1004041	no
1004042	no
1004043	no
1004044	no
1004045	yes
1004046	yes
1004047	yes
1004048	no
1004049	yes
1004050	yes
1004051	yes
1004052	yes
1004053	yes
1004054	no
1004056	yes
1004057	yes
1004058	yes
1004059	no
1004060	no
1004061	yes
1004062	yes
1004063	yes
1004064	yes
1004065	no
1004066	yes
1004067	yes
1004068	yes
1004069	no
1004070	no
1004071	yes
1004072	no
1004073	yes
1004074	yes
1004075	yes
1004076	yes
1004077	yes
1004078	yes
1004079	no
1004080	yes
1004081	yes
1004082	no
1004083	no
1004084	yes
1004086	yes
1004087	yes
1004088	yes
1004091	yes
1004092	yes
1004093	no
1004094	yes
1004095	no
1004096	no
1004098	no
1004099	yes
1004100	yes
1004101	yes
1004102	yes
1004103	yes
1004104	yes
1004105	yes
1004106	yes
1004107	yes
1004108	yes
1004109	yes
1004110	yes
1004111	yes
1004112	yes
1004113	yes
1004114	yes
1004115	yes
1004116	yes
1004117	yes
1004118	yes
1004119	yes
1004120	yes
1004121	no
1004122	yes
1004123	yes
1004124	yes
1004125	yes
1004126	yes
1004127	no
1004129	yes
1004130	yes
1004131	yes
1004132	yes
1004133	yes
1004134	yes
1004135	yes
1004136	yes
1004137	yes
1004138	yes
1004139	yes
1004140	yes
1004141	yes
1004142	yes
1004143	yes
1004144	no
1004145	yes
1004146	yes
1004147	yes
1004148	yes
1004149	yes
1004150	yes
1004151	yes
1004152	yes
1005000	yes
1005001	yes
1005002	no
1005003	yes
1005004	yes
1005005	no
1005006	yes
1005007	yes
1005008	no
1005009	no
1005010	yes
1005011	yes
1005012	yes
1005013	no
1005014	no
1005015	yes
1005016	yes
1005017	yes
1005018	yes
1005019	no
1005020	no
1005021	no
1005022	yes
1005023	yes
1005024	yes
1005025	yes
1005026	yes
1005027	yes
1005028	no
1005029	yes
1005030	yes
1005031	yes
1005032	yes
1005033	yes
1005034	yes
1005035	no
1005036	yes
1005037	yes
1005038	yes
1005039	no
1005040	yes
1005041	yes
1005042	yes
1005043	yes
1005044	yes
1005045	no
1005046	yes
1005047	yes
1005048	yes
1005049	yes
1005050	yes
1005051	yes
1005052	no
1005053	no
1005054	no
1005055	yes
1005056	yes
1005057	no
1005058	yes
1005059	yes
1006000	yes
1006001	yes
1006007	yes
1006008	yes
1006009	yes
1006010	yes
1006011	yes
1006013	yes
1006014	yes
1006015	yes
1006016	yes
1006017	yes
1006018	yes
1006019	yes
1006020	yes
1006021	yes
1006022	yes
1006023	yes
1006024	yes
1006025	yes
1006026	yes
1006027	yes
1006028	yes
1006029	yes
1006030	yes
1006031	yes
1006032	yes
1006033	yes
1006034	yes
1006035	yes
1006036	yes
1006037	yes
1006038	yes
1006039	yes
1006040	yes
1006041	yes
1006042	yes
1006043	yes
1006044	yes
1006045	yes
1006046	yes
1006051	yes
1006052	yes
1006053	yes
1006054	yes
1006055	yes
1006056	yes
1006057	yes
1006058	yes
1006059	yes
1006060	yes
1006061	yes
1006062	yes
1006064	yes
1006067	yes
1006068	yes
1006069	yes
1006070	yes
1006071	yes
1006072	yes
1006073	yes
1006074	yes
1006075	yes
1006076	yes
1006079	yes
1006080	yes
1006081	yes
1006082	yes
1006083	yes
1006084	yes
1006085	yes
1006086	yes
1006087	yes
1006088	yes
1006089	yes
1006090	yes
1006091	yes
1006092	yes
1006093	yes
1006094	yes
1006095	yes
1006096	yes
1006097	yes
1006098	no
1006099	no
1006100	no
1006101	no
1006102	no
1006103	no
1006104	no
1006105	no
1006106	no
1006107	yes
1006108	yes
1006109	yes
1006110	yes
1006111	yes
1006112	yes
1006113	yes
1006114	yes
1006115	yes
1006117	yes
1006118	yes
1006119	yes
1006120	yes
1006121	yes
1006122	yes
1006123	yes
1006124	yes
1006125	yes
1006128	yes
1006129	yes
1006130	yes
1006131	yes
1006132	yes
1006133	yes
1006134	yes
1006135	yes
1006136	yes
1006137	yes
1006138	yes
1006139	yes
1006140	yes
1006141	yes
1006142	yes
1006143	yes
1006144	yes
1006145	yes
1006146	yes
1006147	yes
1006148	yes
1006149	yes
1006150	yes
1006151	yes
1006152	yes
1006153	yes
1006154	yes
1006155	yes
1006156	yes
1006157	yes
1006158	yes
1006159	yes
1006160	yes
1006161	yes
1006162	yes
1006163	yes
1006164	yes
1006165	yes
1006166	yes
1006167	yes
1006168	yes
1006169	yes
1006170	yes
1006171	yes
1006172	yes
1006173	yes
1006174	yes
1006175	yes
1006176	yes
1006177	yes
1006178	yes
1006179	yes
1006180	yes
1006181	yes
1006182	yes
1006183	yes
1006184	yes
1006185	yes
1006186	yes
1006188	yes
1006189	yes
1006190	yes
1006191	yes
1006192	yes
1007000	no
1007001	yes
1007002	no
1007003	yes
1007004	yes
1007005	yes
1007006	no
1007007	yes
1007008	yes
1007009	no
1007010	yes
1007011	no
1007012	no
1007013	yes
1007014	yes
1007015	yes
1007016	no
1007017	yes
1007018	no
1007019	no
1007020	no
1007021	yes
1007022	no
1007023	yes
1007024	no
1007025	yes
1007026	yes
1007027	no
1007028	yes
1007029	yes
1007030	yes
1007031	yes
1007032	no
1007033	no
1007034	no
1007035	yes
1007036	no
1007037	no
1007038	no
1007039	no
1007040	yes
1007041	yes
1007042	yes
1007043	yes
1007044	no
1007045	yes
1007048	no
1007049	yes
1007050	yes
1007051	yes
1007052	no
1007053	yes
1007054	yes
1007055	yes
1007056	yes
1007057	no
1007058	yes
1007059	yes
1007060	yes
1007061	no
1007062	yes
1007063	no
1007064	no
1007065	yes
1007066	yes
1007067	yes
1007068	yes
1007069	yes
1007070	yes
1007071	no
1007072	yes
1007073	yes
1007074	yes
1007075	yes
1007079	yes
1007080	yes
1007081	no
1007082	yes
1007083	no
1007084	yes
1007086	no
1007087	no
1007088	yes
1007089	yes
1007090	no
1007092	yes
1007093	yes
1007095	yes
1007096	no
1007097	no
1007098	no
1007099	no
1007133	yes
1007134	yes
1007135	no
1007136	no
1007137	yes
1007138	no
1007139	no
1007140	no
1007141	no
1007142	yes
1007143	yes
1007144	no
1007145	no
1007146	no
1007147	no
1007148	no
1007149	yes
1007150	no
1007151	yes
1007152	no
1007153	no
1007154	no
1007155	no
1007156	no
1007157	no
1007158	no
1007159	no
1007160	yes
1007161	no
1007162	no
1007163	yes
1007164	no
1007165	yes
1007166	no
1007167	no
1007168	no
1007169	no
1007170	yes
1007171	yes
1007172	no
1007173	no
1007174	no
1007175	no
1007176	no
1007177	no
1007178	no
1007179	no
1007180	yes
1007181	yes
1007182	no
1007183	no
1007184	no
1007185	yes
1007186	no
1007187	no
1007188	no
1007189	no
1007190	no
1007191	yes
1007192	no
1007193	no
1007194	no
1007195	yes
1007196	yes
1007197	no
1007198	no
1007199	no
1007201	no
1007202	no
1007203	no
1007204	no
1007205	no
1007206	no
1007208	no
1007209	no
1007210	no
1007211	no
1007212	no
1007213	no
1007214	yes
1007215	no
1007216	no
1007217	no
1007218	no
1007219	no
1007220	yes
1007221	no
1007222	no
1007223	no
1007224	yes
1007225	no
1007226	yes
1007227	yes
1007228	yes
1007229	yes
1007230	yes
1007231	yes
1007232	no
1007233	no
1007234	yes
1007235	no
1007236	yes
1007237	yes
1007238	yes
1007239	yes
1007240	yes
1007241	yes
1007242	yes
1007243	no
1007244	no
1007245	yes
1007246	yes
1007247	yes
1007248	yes
1007249	no
1007250	no
1007251	yes
1007252	yes
1007253	no
1007254	yes
1007255	no
1007256	yes
1007257	yes
1007258	no
1007259	no
1007260	yes
1007261	yes
1007262	yes
1007263	yes
1007264	no
1007265	yes
1007266	no
1008000	no
1008001	yes
1008002	yes
1008003	yes
1008004	no
1008005	yes
1008006	yes
1008007	yes
1008008	yes
1008009	yes
1008010	no
1008011	no
1008012	yes
1008013	yes
1008014	yes
1008015	yes
1008016	yes
1008017	yes
1008018	no
1008019	yes
1008020	yes
1008021	yes
1008022	no
1008023	yes
1008024	yes
1008025	yes
1008026	no
1008027	no
1008028	no
1008029	no
1008030	yes
1008031	no
1008032	no
1008033	yes
1008034	no
1008035	yes
1008036	yes
1008037	yes
1008038	no
1008039	no
1008040	no
1008046	yes
1008047	yes
1008048	yes
1008049	yes
1008050	yes
1008051	yes
1008052	no
1008053	yes
1008054	yes
1008056	yes
1008057	yes
1008058	yes
1008059	no
1008060	no
1008061	no
1008062	yes
1008063	yes
1008064	yes
1008065	no
1008066	yes
1008067	yes
1008068	no
1008069	yes
1008070	yes
1008071	yes
1008072	yes
1008073	yes
1008074	yes
1008075	yes
1008076	yes
1008077	yes
1008078	yes
1008079	yes
1008080	yes
1008081	yes
1008082	yes
1008083	yes
1008084	yes
1008085	yes
1008086	no
1008087	no
1008088	yes
1008089	yes
1008090	no
1008091	yes
1008092	yes
1008093	yes
1008094	yes
1008102	yes
1008103	yes
1008104	yes
1008105	yes
1008106	yes
1008107	yes
1008108	yes
1008109	yes
1008110	yes
1008111	no
1008112	yes
1008113	yes
1008114	yes
1008116	yes
1008117	yes
1008118	yes
1008119	yes
1008120	no
1008121	yes
1008122	no
1008123	no
1008124	yes
1008125	yes
1008126	yes
1008127	no
1008128	no
1008129	no
1008130	no
1008131	yes
1008132	yes
1008133	yes
1008134	yes
1008135	yes
1008136	yes
1008137	yes
1008138	yes
1008139	yes
1008140	yes
1008141	yes
1008142	yes
1008143	yes
1008144	no
1008145	no
1008146	yes
1008149	no
1008150	no
1008151	yes
1008152	yes
1008153	yes
1008154	yes
1008155	yes
1008156	no
1008157	no
1008158	yes
1008159	yes
1008160	yes
1008161	yes
1008162	yes
1008163	yes
1008164	yes
1008165	yes
1008166	yes
1008167	yes
1008168	yes
1008169	no
1008170	yes
1008171	yes
1008172	yes
1008175	no
1008176	yes
1008177	yes
1008178	yes
1008179	yes
1008180	yes
1008181	yes
1008182	yes
1008183	yes
1008184	no
1008185	yes
1008186	yes
1008187	yes
1008188	yes
1008189	no
1008190	no
1008191	yes
1008192	yes
1008193	no
1008195	yes
1008196	yes
1008197	yes
1008198	yes
1008199	yes
1008200	yes
1008201	yes
1008202	no
1008204	yes
1008205	yes
1008206	no
[truncated: 270,802 more rows]
