# Supplementary material for: Computing stoichiometric molecular composition from crystal structures
Source: J Appl Crystallogr. 2015 Jan 30;48(Pt 1):85–91. doi: 10.1107/S1600576714025904 (PMC4453171; doi:10.1107/S1600576714025904)
Supplement: Supplementary file 1 [file j-48-00085-sup1.zip › simple.lst]

1000000	C4 H11 N O4 P
1000001	C107 H142 N14 O26
1000004	C58 H60 Cu2 I2 P4
1000005	F16 H3 O6 Sr5 V3
1000006	C22 H25 Cl N2 O8
1000007	Ca Mg4 O23 Si8
1000008	Ca Mg4 O23 Si8
1000009	Ca Mg4 O23 Si8
1000010	Ca Mg4 O22 Si8
1000011	Ca Mg4 O22 Si8
1000012	Ca Mg4 O22 Si8
1000013	Ca Mg4 O22 Si8
1000014	Ca Mg4 O22 Si8
1000015	Ca Mg4 O22 Si8
1000016	Ca Mg4 O22 Si8
1000017	Al12 O18
1000018	C26 H44 O6
1000019	C17 H17 N O2
1000020	C12 H30 As2 Cl2 Pt
1000021	C13 H15 N O4 S
1000022	Ca O2 Ti2
1000023	Cu3 Fe4 O24 P6
1000024	Ga4 Gd12 O24
1000025	La Ni5
1000026	B2 Mg
1000027	Mg4 O16 S4
1000028	Al6 Cl Na O15 Si6
1000029	Al12 N16 O16 Si12 Y2
1000030	Ba Cu3 O7 Y
1000031	Ba2 Cu4 O8 Y2
1000032	Al12 O18
1000033	C Ba O3
1000034	Al16 Ca4 O64 Si16
1000035	Al12 Ca4 Fe8 Mg8 Na4 O24 Si8 Ti8
1000036	Mg6 O12 Si4
1000037	Ba O4 S
1000038	Al8 Fe2 H4 K Mg4 O24 Si8
1000039	Al6 Ca6 O18
1000040	Al Ca Fe O
1000041	Cl Na
1000042	Al6 H2 K O11 Si4
1000043	Ca F
1000044	Ca O
1000045	Ca H O
1000046	Ca3 H O9 Si4
1000047	Mg14 O44 Si16
1000048	Al6 Ca O14 Si4
1000049	K2 O8 S
1000050	Cl K
1000051	K N O3
1000052	C11 Ca Mg9 O34
1000053	Mg4 O4
1000054	H Mg O
1000056	B56 Mg5
1000057	B6 La
1000058	O4 Ru2
1000059	Al12 O18
1000060	Al12 O20 Ti12
1000061	Al2 H3 O4
1000062	O4 Sn2
1000063	Cu4 O2
1000064	Fe8 O16 Si4
1000065	C2
1000066	Ba Cu3 O7 Pd Y
1000067	Li O10 Sb2 W2
1000068	Li Nb2 O4 W2
1000069	Li Nb O4 W
1000070	Li Nb6 O18 W6
1000071	Ba O2 Pd
1000072	O11 P2 V2
1000073	F23 Li2 Th4
1000074	F23 Li2 Th4
1000075	Bi2 Li O4 Pd4
1000076	Al5 F26 Na3 Sr2
1000077	Cr12 F29 H N
1000078	F29 H N V12
1000079	K O12 P2 V2
1000080	H N O8 P2 V2
1000081	H O8 P2 Rb V2
1000082	Al6 F22 Na Rb
1000083	H O25 P4 V4
1000084	H14 O25 P4 V4
1000085	Cr20 F68 Rb3
1000088	F4 Li Tb
1000089	F4 Li2 Tb
1000090	F6 Fe2 K5
1000091	Ca30 F69 Lu30
1000092	Cr80 F238 K10
1000093	F8 O2 Sm2
1000094	Ni3 O18 V8
1000095	H4 Na2 O70 P16 V20
1000097	Cd4 F12 N
1000098	Al2 F12 Na2 Sr2
1000099	Cl4 Co4 H14 O12 P4
1000100	F2 Fe H Mn O Pb
1000101	Co6 O16 P4
1000102	Co6 H6 O16 P4
1000103	Al6 Ca2 F23 K2
1000104	Al3 Ba7 F25
1000106	Al2 Cs3 F5
1000107	Al Cs3 F5
1000108	Ba F7 O3 Zr2
1000109	Al2 F9 H K O2
1000110	Al16 F48
1000111	Bi Li4 O4 Pd
1000112	H2 O8 Ti4
1000113	H4 N O8 P2 V2
1000114	Al4 Ba5 Cl4 F26 K4
1000115	H12 O27 P7 Zn12
1000116	O10 Tl V4
1000117	Cu2 Li2 O4
1000118	H O9 P3 V2
1000119	H O9 P3 V2
1000120	H8 O9 P3 V2
1000121	H O9 P3 V2
1000122	Ba2 F15 Fe3
1000123	Fe16 Mo20 O74 V20
1000124	Fe2 Mo4 O12 V4
1000125	Al2 F6 K
1000126	Al2 F6 K
1000127	Al2 F6 K
1000128	Cr2 H N8 O7 Pd2
1000129	Al2 Ba F10
1000130	Al2 Ba2 F8
1000131	Al2 Ba2 F7
1000132	Ba2 F24 H O Zr4
1000133	N2 O8 Pd
1000134	Ba2 Hg3 O12 Ru2
1000135	F29 Sr4 Zr5
1000136	K2 O34 Si12 Ti4
1000137	Cu6 H4 O12 V3
1000138	Cu6 H4 O12 V3
1000139	Ba F5 Ga O2
1000140	Ca H Na2 O8 P2
1000141	Li O10 Sb4
1000142	H4 Li O9 Sb4
1000143	H2 Li2 O8 Sb4
1000144	F16 Fe6 Na3 Pb3
1000145	H Na3 O23 P5 V4
1000146	Al6 F20 Na Rb2
1000147	Al6 F20 K2 Na
1000148	Li3 O18 P6
1000149	Al2 Ca2 F12 Na2
1000150	Ba2 F8 Zr
1000151	Ba2 F8 Zr
1000152	Ba2 F8 Zr
1000153	Ba2 F8 Zr
1000154	F15 Pb3 Zr2
1000155	D18 La2 Ni10
1000156	D18 La2 Ni10
1000157	Cr3 F16 Mn3 Na
1000158	Cr3 F10 Mn
1000159	Cr4 F12 Mn3
1000160	Cr F5 Mn
1000161	Cr2 F10 Rb2
1000162	F28 Fe10 K2
1000164	Al3 Cs F6 Na
1000165	Al3 Cs F12 Li
1000166	Al2 F6 K
1000167	F6 Li Ti
1000168	Ba2 F31 Ni11
1000174	F22 Fe8 N
1000175	Al F3 Rb2
1000176	F6 Li Na Sc
1000177	F6 In Li Na
1000178	F6 Fe4 Li
1000179	F6 Fe2 Na
1000180	Fe12 Li13 O22 Sb8
1000181	Al2 F4 H2 Hg
1000182	Al2 F6 H4 N
1000183	Al2 F5 H N
1000184	F11 Fe2 Li2 Mn3
1000185	F14 Fe3 Li Mn3
1000186	F14 Fe3 Li Mn3
1000187	F29 Fe12 H O
1000188	F17 Fe3 H Mn3 N4
1000189	H Nb8 O24
1000190	H48 Nb8 O24
1000191	Ag6 Cr2 P2 S6
1000192	Ag2 Cr2 P2 S6
1000193	F16 Fe6 H O
1000194	Ca5 Mn10 O18
1000196	Fe10 Li9 O15 Sb8 Sn8
1000197	Fe4 Li10 O8 Sb4 Sn4
1000198	Al F4 Tl
1000199	Al2 F6 H2 N
1000200	Al2 F10 H2 O Rb
1000201	Ba2 Co F9 Fe
1000202	F3 Fe H Hg
1000204	Ba Cr4 F17 Na
1000205	Ba F17 Fe4 Na
1000206	F16 Fe4 H2 N2
1000207	Al2 F6 K
1000208	Al4 F5 K2
1000209	F6 Li Na Ti
1000210	F6 Li Na V
1000211	Cr F6 Li Na
1000212	F6 Fe Li Na
1000213	Co F6 Li Na
1000214	Ba3 Cu9 F26
1000215	Ba Cu6 F21 Fe6
1000216	Ba Cu3 F20 Fe3
1000217	Ba3 F40 Zn13
1000218	F10 Fe2 H2 Hg4 O6
1000219	Ba F17 Fe4 Na
1000220	Ba3 Cu F16 Fe3
1000221	Al F3 Tl
1000222	Al F3 Tl
1000223	F10 Fe2 H2 Hg4 O6
1000224	D6 F48 Fe8 Mn8 N4
1000225	D11 F48 Fe8 Mn8 N2
1000226	Ba3 F40 Zn13
1000227	F20 Fe4 H7 Mn4 O4
1000228	F39 Fe16
1000229	Ag In P2 S6
1000230	F17 Fe4 H6 Mn4 O4
1000231	F17 Fe4 H6 O4 Zn4
1000232	Cu12 F23 Na
1000233	Ba Cu2 Fe2 O5 Y
1000234	Ba Cu3 O7 Pd Y
1000235	F5 Fe H6 N O
1000236	Al Ca F7 Na
1000237	Cr4 F24 Na2 Ni4
1000238	Al12 F29
1000239	F8 Fe3 Li
1000242	Ba O10 Pd2 Y4
1000243	F18 Fe3 Nb3
1000244	F18 Fe3 Nb3
1000245	F24 Fe4 Nb4
1000246	F24 Fe4 Nb4
1000247	F20 Fe4 H4 O4 Zn4
1000248	Ba F15 Ni7
1000249	Ba F15 Ni7
1000250	La4 Ni2 O8
1000251	Cu4 Li O13 V4
1000252	Cu4 F30 Fe8 H6 O3
1000253	Cu6 H2 O18 V4
1000254	Cu2 O6 V2
1000255	O13 Tl V6
1000257	F24 Fe4 Na2 Ni4
1000258	F24 Fe4 Na2 Ni4
1000259	F24 Fe4 Na2 Ni4
1000260	Co2 F3 Li
1000261	Co2 F3 Li
1000262	Al2 F10 H2 K O
1000264	Cu4 La8 Li4 O15
1000265	Cu4 La8 Li4 O15
1000266	Cu4 La8 Li4 O15
1000267	Cu4 La8 Li2 O16
1000268	Cu2 La8 Li O15
1000269	Ba Cr12 Cs F48
1000270	Mo10 O34 Tl4
1000271	H Mo10 N5 O34
1000272	F14 Ga4 K2
1000273	Al2 F6 H4 N Rb
1000274	Al2 F6 H4 N Rb
1000275	Al2 F5 H N Rb
1000276	Al2 F6 H4 N Rb
1000277	Al2 F6 H4 N Rb
1000278	Ba3 Cu F15 Fe3
1000279	H Nb8 O24 W8
1000280	La8 O8 S8
1000281	Cs2 O62 P8 Sb16
1000282	H6 Mo16 N2 O49
1000283	H8 Mo4 N2 O6
1000284	Ba2 Cu4 O28 Pt4 Y8
1000285	Bi8 Ca Cu4 O14 Sr
1000286	O28 P8 Sr Zn8
1000287	Cs2 Nb2 O23 Si8
1000288	Al2 Ba6 F16
1000289	Cr F8 Na Sr2
1000290	Ni4 O12 Pr4
1000291	Ni4 O12 Pr4
1000292	Ni4 O12 Pr4
1000293	Ni6 O18 Pr6
1000294	Ni6 O18 Pr6
1000295	Cr6 F36 Mn6 Na3
1000296	F36 Ga6 Mn6 Na3
1000297	Ba2 Cu48 F192 Na3
1000298	K2 O37 Sb7 Si7
1000299	Al F6 H3 K O
1000300	Al2 Ca F10
1000301	Ni4 O12 Pr4
1000302	Ni4 O12 Pr4
1000303	Nd4 Ni4 O12
1000304	Ni4 O12 Sm4
1000305	Cr F6 Na Sr
1000306	F6 Fe Na Sr
1000307	La6 Ni6 O18
1000308	La6 Ni6 O18
1000309	La6 Ni6 O18
1000310	La6 Ni6 O18
1000311	Ni4 O12 Pr4
1000312	Ni4 O12 Pr4
1000313	Ni4 O12 Pr4
1000314	Ni4 O12 Pr4
1000315	Nd4 Ni4 O12
1000316	Nd4 Ni4 O12
1000317	Nd4 Ni4 O12
1000318	Nd4 Ni4 O12
1000319	Ba2 F7 O4 Ta
1000320	C3 Ba2 Ce F O9
1000321	C4 Ba Cu2 F4 O12
1000322	F16 Ga32 H16 O124 P24
1000323	Ba3 Cu F3 Fe
1000324	Ba6 F26 Nb5 O8
1000325	F8 Fe2 K4
1000326	F5 In Li3 Zn
1000327	Bi4 O28 P8 Ta4
1000328	O28 P8 Ta4
1000329	Al Ba3 F8
1000330	C4 Ba F4 O10 Y2
1000331	C4 Ba F4 Gd2 O10
1000332	Ba F6 O2 Ti2
1000333	Li O4 P Pd2
1000334	Li2 O9 Te4 Ti4
1000335	H2 Li2 O12 Te2 Ti8
1000336	H2 Li2 O9 Te4 Ti4
1000337	Na O14 P4 Pd2
1000338	Ba2 Cr2 F8 Na
1000339	K Nb4 O28 Si8
1000340	Cr5 F26 Na4 Sr4
1000341	Ba2 F10 O2 Ti2
1000342	Ba2 F7 H Nb O7
1000343	C4 F La2 Na2 O18
1000344	Cr H12 N4 O4 Pd
1000345	Ba3 F16 O14 V4
1000346	Cu3 Fe4 O24 V6
1000347	Nd8 Ni6 O16
1000348	Al4 F20 Mn4
1000349	F4 Ga8 H9 N2 O36 P8
1000350	Al8 F8 H8 N2 O37 P8
1000351	F4 Fe16 H O20 P4
1000352	Ba2 F6 Nb O3
1000353	Ba3 F8 H Nb O2
1000354	Cu18 Fe3 O57 V18
1000355	Cr2 Cu2 P4 S12
1000356	H12 Mo N4 O4 Pd
1000357	Ca Cu2 Hg O7 Pr2 Sr
1000358	Ba F16 O4 V4
1000359	F8 Fe8 H8 N2 O30 P8
1000360	F185 Fe50 Na3 Sr
1000361	C Ba2 F6 O3 Sc
1000362	C Eu F2 Na2 O
1000363	Al2 F10 Fe2
1000364	Cu F3 H Nb O2
1000365	F9 Li Th2
1000366	F9 Li Th2
1000367	F9 Li Th2
1000368	F9 Li Th2
1000369	Ba2 Cu Hg O5 Sr2 Tl
1000370	Cs3 F18 Ga4
1000371	Mo7 N15 O24 Pd3
1000372	C2 Cu2 F2 K O6
1000373	F Na O2 V
1000374	Ba3 F16 Fe3 H O17
1000375	Ba3 F16 Fe3 H O
1000377	Ga8 H11 N O39 P8
1000378	Cu4 In2 P4 S12
1000379	Ca O16 Tl8
1000380	Ca9 O20 Tl12
1000388	Ca9 O24 Tl16
1000389	Ba2 Cl F6 Zn2
1000390	Ba2 Cl Co2 F6
1000391	Ba2 Cl F5 Mn Ni
1000392	C Ca O10 Tl2
1000393	Ba3 F11 O Ta
1000394	C2 Ba Cu2 F4 O5
1000395	C16 F32 Gd16 K O48
1000396	O28 W8 Zr4
1000397	Ba4 Cl Cu4 F11
1000398	Al3 F17 Na2 Sr3
1000399	Ba3 F16 Ga3 O17
1000400	F34 Fe6 Na4 Sr4 Zn
1000401	H48 Nb8 O24
1000402	F20 Fe8 O4
1000403	Ba Cu2 F6 V3
1000404	F20 Fe8 H7 O4
1000405	F20 Fe8 H7 O4
1000406	F20 Fe8 H7 O4
1000407	Al2 F6 Tl
1000408	Al2 F7 Tl2
1000409	Al2 F7 Tl2
1000410	Al2 F7 Tl2
1000411	Ba Cu18 F43
1000412	C2 H Al F5 N6 O2
1000413	C H6 F12 Fe2 N3
1000414	La8 Ni4 O16
1000415	Ba Cu3 Hg2 O6 Pr3
1000416	Ca5 O18 Tl10
1000417	Al2 Ca F12 Na
1000418	Al7 Ca F51 Na
1000419	Al2 Cd2 F12 Na
1000420	Cr2 F2
1000421	Ba F7 Zn2
1000422	Ba F7 Zn2
1000423	Cs3 O86 Si36 Zr6
1000424	F66 Fe14 Pb10
1000425	Cs F19 Pd8
1000426	Cu4 Fe4 H3 O18 Pb4 V4
1000427	Bi4 O20 Te8
1000428	Ba4 Ca In5 O10
1000429	Ba3 Ca3 In5 O10
1000430	F Fe2 O4 P Sr
1000431	Fe8 O52 V16
1000432	Fe4 Li6 O8 Sn4
1000433	Fe4 Li5 O8 Sn4
1000434	Fe8 Li9 O15 Sn8
1000435	Fe8 H2 N O37 P8
1000436	La2 Li2 O6 Ti2
1000437	La2 Li2 O6 Ti2
1000438	La2 Li2 O6 Ti2
1000439	F16 Fe4 Rb
1000440	Ba Ca H O8 P2
1000441	F13 Fe3 H O Sr2
1000442	Al16 O24
1000445	F2 Fe2 N2
1000446	F10 Fe2 H6 N2
1000447	Ba2 Cl F7 Ni2
1000448	Ba2 Cl F6 Mn2 Ni2
1000449	Ba2 Cl Co2 F6 Fe2
1000450	C12 Eu4 Na6 O36
1000451	Ba3 F12 H Mo2 O6
1000452	F20 Fe4 H4 O4 Zn4
1000453	Al F3 Rb
1000454	Al2 F6 Rb
1000455	Al2 F6 Rb
1000456	Al4 F6 Rb2
1000457	Al2 F Rb2
1000458	C7 H2 F8 Ga12 N7 O48 P12
1000459	C H22 Al2 Ca4 O20
1000460	Cr2 Cu8 P4 S12
1000461	Cr5 Cs2 F19
1000462	Co3 Cr5 Cs2 F19
1000463	C6 La4 O14
1000464	C6 La4 O14
1000465	C6 La4 Li O28
1000466	F6 Fe H12 O6 Sn
1000467	Al6 F18
1000468	F18 V6
1000469	Cs2 Nb10 O37 Si6
1000470	C2 Ba2 F O6 Sm
1000471	C10 Ba4 F4 La4 O29
1000472	H Na3 O29 P6 V4
1000473	Ba F17 Y4
1000474	C8 F18 Gd6 K2 O22
1000475	F29 Ga12 H O
1000476	F6 Fe2
1000477	C3 Ba2 Ce F O9
1000478	Al2 F2 H2 K2 O
1000479	Al F2 K
1000480	H4 N O4 P2 V4
1000481	Ba F8 Fe2 O
1000482	La4 O9 Pd4
1000483	La4 O8 Pd2
1000484	La8 O14 Pd2
1000485	Ba Cu8 F21 In8
1000486	F2 Ga2 H O15 P4 Sr2
1000487	F2 Fe2 H O11 P3 Sr2
1000488	Al8 F7 O29 P7 Sr
1000489	H2 Li2 O19 P6
1000490	Co4 Cs3 F9
1000491	Co3 Cs3 F7
1000492	Al3 Cs F12 Na
1000496	Al2 F6 Rb
1000497	Ba F15 Zn7
1000498	Ba F26 Fe4 Mn4
1000500	La21 Mo21 O90
1000501	La21 Mo21 O90
1000502	B4 Gd4 Na3 O14
1000503	La2 Li Nb2 O7 Ti2
1000504	F4 Gd4 Mg2 Na O22 Si8
1000505	Ga8 H24 O46 P8
1000506	C4 H14 Al8 F26 N2 O
1000507	C6 H28 Al13 F60 N4 O
1000508	C16 H26 O5
1000509	C23 H34 O4 Si
1000510	C23 H34 O4 Si
1001000	Ca2 H8 N2 O8
1001001	Ge24 O50 Rb
1001002	Ge18 O50 Rb Ti6
1001003	Ca4 H N9 O35
1001004	B20 Nb10 O56 Rb5
1001005	H Nb33 O84 Tl10
1001007	K Nb O
1001008	K10 Nb O
1001009	Nb80 O240 Pb37
1001010	Nb16 O33 Tl2
1001011	Br Ca H4 O2
1001013	Nb7 O16 Rb Ti7
1001014	O16 Rb Ta7 Ti7
1001015	Cs Nb7 O16 Ti7
1001016	Cs O16 Ta7 Ti7
1001017	Nb33 O84 Rb2 W33
1001018	Ca2 Cl3 H12 O6
1001019	Ca Cl H4 N O5
1001020	O24 Rb W6
1001021	O24 Tl4 W6
1001022	La8 O28 Ti8
1001023	Ca H N O4
1001024	B8 Nb4 O22 Tl
1001025	Cd4 Cl4 H Na4 O
1001026	O72 Rb5 Ta36
1001027	K Nb16 O37
1001028	K Nb16 O38 Ti16
1001029	Ba Nb16 O37 Ti16
1001031	Al10 Ca8 Fe16 H2 Mg6 O44 Si4 Ti6
1001032	Nb20 O60 Pb12
1001036	Ba Ge4 O9 Si4
1001037	Nb60 O146 Tl35
1001038	F4 Na4 U
1001039	In10 O36 W6
1001040	In10 O36 W6
1001041	In10 O36 W6
1001042	In10 O36 W6
1001043	In10 O36 W6
1001044	In10 O36 W6
1001045	In10 O36 W6
1001046	In3 O36 W6
1001047	F56 Na3 Th12 Zn2
1001048	Cd32 O48 Pb32
1001053	Cr2 O6 Ta4
1001054	Ba Co O3 Ta
1001055	Gd O5 Ta2 W2
1001056	Gd2 O6 Ta2 W2
1001065	Ba Ge8 O16 Si6
1001066	Ba Ge24 O54 Si18
1001072	Ca4 Nb8 O20 Sr2
1001073	Nd O
1001074	Ge6 K O16 Ta2
1001075	Ge6 O16 Rb Ta2
1001076	Ge6 Nb2 O16 Rb
1001077	Ge6 O16 Ta2 Tl
1001078	Ba Ge6 O16 Sn2
1001079	O42 Sn8 W16
1001080	O44 Tl3 W8
1001081	K Nb2 O5 Ti2
1001082	K Nb2 O5 Ti2
1001083	Nb2 O5 Rb Ti2
1001084	Nb2 O5 Rb Ti2
1001085	Nb2 O5 Ti2 Tl
1001086	Nb2 O5 Ti2 Tl
1001087	K O5 Ta2 Ti2
1001088	O5 Rb Ta2 Ti2
1001089	Nb6 O15 Rb4
1001090	Bi6 Fe6 O18
1001091	Cr2 O12 Ta4
1001095	Ba Cr8 O15 U8
1001096	O30 Re4 Y12
1001097	Ba6 Cu2 La6 O8
1001102	Ba O22 Si4 Ta6
1001103	O22 Si4 Sr Ta6
1001104	K2 O22 Si4 Ta6
1001105	K2 Nb6 O22 Si4
1001106	K2 Nb4 O14 Ti6
1001107	K2 O14 Ta6 Ti6
1001108	Nb4 O14 Rb2 Ti6
1001109	Cl Cu2 Hg2 Se2
1001110	Ca Cl H4 O2
1001111	K O18 Si6 Ti2
1001112	O18 Rb Si6 Ti2
1001113	K O18 Si6 Sn2
1001114	O18 Rb Si6 Sn2
1001115	Ge6 O18 Ti2 Tl
1001116	Cs Ge6 O18 Ti2
1001117	Cs Ge6 O18 Sn2
1001118	Ge18 K12 O51 Ti6
1001119	Ge6 O19 Rb Ti2
1001120	Ge12 K O43 Sn4
1001121	Ge6 O19 Rb Sn2
1001122	Ge15 O46 Sn6 Tl4
1001123	O6 Ta2 W2 Y2
1001124	O3 Ta W Y
1001125	O6 Ta2 W2 Y
1001127	Cl Na O3
1001129	K Mg2 O4 Ti2
1001130	K O4 Ti2 Zn2
1001131	Cs Nb3 O7 Ti3
1001133	Ba Fe8 O24 U4
1001134	Ba Fe8 Mg4 O24 U4
1001135	Cd32 I24 P16
1001136	Cu10 K2 Mg10 O60 Si24
1001137	K2 Mg10 O60 Si24 Zn6
1001138	Mg10 Na2 O60 Si24
1001139	Cu10 Mg10 Na2 O60 Si24
1001140	Mg7 Na O55 Rb Si22
1001141	K2 Li6 Mg10 O60 Si24
1001142	Li6 Mg7 Na2 O55 Si22
1001143	Nb16 O80 Ti8 U8
1001144	Fe6 Ge2
1001150	O U
1001151	O12 Ta4 V2
1001157	Cu12 Eu10 O40 Sr10
1001158	O52 P8 W12
1001159	H N10 S10
1001160	Ba10 O60 Ta28
1001161	As4 Cd8 Cl7
1001162	Bi O10 Ta3 W3
1001169	Cd Cl2 Ni O8
1001170	Cd4 Cl10 H18 Ni O9
1001171	Cs4 Nb32 O84
1001172	Ba6 Cu6 La6 O14
1001173	O38 P4 Rb W6
1001174	Nb24 O80 U8
1001175	Ba2 Fe6 O18 W4
1001180	In6 O12 W
1001181	Ba12 La12 O18 Zn4
1001182	Ba12 Nd12 O18 Zn4
1001184	Ca O3 Ta
1001185	O3 Sn Ta
1001186	Ca O3 Ta
1001196	Ge2 O14 Zr6
1001197	Cu4 K O31 Ta12
1001198	O104 Rb15 W40
1001200	Cl O2 Pb2
1001201	Nb8 O18 Rb Ti8
1001202	La6 O18 Re4
1001203	Ca Cu6 O24 Ti8
1001204	Cu50 La64 O199 Sr35
1001205	H Nb2 O5 Ti2
1001206	H Nb2 O5 Ti2
1001207	D Nb2 O5 Ti2
1001208	K Nb6 O14
1001209	O30 P4 W8
1001210	Cd2 Cl12 H48 Ni4 O24
1001218	Cu16 O92 Rb2 Ta28
1001219	Fe4 Li6 O8 Sn4
1001220	Fe8 Li9 O15 Sn8
1001221	Ba Cu4 O20 Y8
1001222	Ba Cu4 Gd8 O20
1001224	Ge8 N8 O4
1001225	O68 P8 Rb W14
1001226	F56 Fe6 Na5 Np12
1001227	Al6 Cr6 Li2 O15 Sb2
1001228	Al6 Cr6 Li2 O16 Sb2
1001229	Cr6 Fe6 Li2 O15 Sb2
1001230	Fe12 Li10 O15 Sb8
1001233	K O16 P2 W4
1001234	O35 P4 W10
1001235	K Nb44 O100 Ti44
1001236	K Mo8 O46 P12
1001237	O93 P8 Rb2 W16
1001238	N15 Si12
1001239	N15 Si12
1001240	N15 Si12
1001241	N15 Si12
1001242	N14 Si12
1001243	N14 Si12
1001244	N8 Si6
1001245	N8 Si6
1001246	N8 Si6
1001247	N8 Si6
1001248	N8 Si6
1001249	N8 Si6
1001250	Ba O20 Y8 Zn4
1001251	Ba2 O48 Sc24
1001252	K O47 P4 W14
1001253	C H17 Co N8 O8
1001254	Ge24 Nd24 O84
1001255	Cs4 Nb72 O134
1001256	O76 Sn16 W10
1001257	Dy12 O24 Re8
1001258	Al26 La18 Mn4 O38
1001259	Al26 La6 O38
1001260	Al26 La8 O56
1001261	Al26 La8 O56
1001269	Ba Nb12 O31 Ti9
1001270	Nb18 O42 Ti18
1001271	Na O30 P4 W8
1001272	Na O42 P4 W12
1001273	Ba O18 W6
1001274	Ba K2 O22 Si4 Ta6
1001275	Ba K2 O22 Si4 Ta6
1001276	Ge4 K3 Nb22 O64
1001277	Ba O37 Sb16 Ti12
1001278	Nb16 O37 Sr Ti16
1001279	O37 Sr Ta16 Ti12
1001280	O5 Ta2 Ti2 Tl
1001281	Ba Li Nb16 O37 Ti16
1001282	Ba Li Nb16 O37 Ti16
1001283	Ba Li O37 Ta16 Ti12
1001284	Ba Li O37 Sb16 Ti16
1001285	Ba10 Na10 O26 Ti12
1001286	Cl8 Cu8 Hg8 S8
1001287	Br8 Cu8 Hg8 S8
1001288	Li7 O15 Sn8 Zn8
1001289	Li7 Mg7 O15 Sn8
1001290	Li7 O15 Sn8 Ti6 Zn8
1001291	Cu4 La6 O12 Sr6
1001292	Cu4 La6 O12 Sr6
1001293	Ca6 Cu4 La6 O12
1001294	As12 Br4 Cd8
1001295	Cd8 I4 P12
1001296	Br4 Cd8 P11
1001297	Cd8 Cl2 P12
1001298	K O38 Ta16 Ti12
1001299	Fe12 K O37 Ta16
1001300	Ba O37 Ta16 Ti12
1001301	Ba Fe12 O37 Ta16
1001302	Ge4 K2 Nb6 O22
1001303	Ba Nb18 O37 Ti16
1001304	Ba O37 Ta18 Ti16
1001305	Nb8 O18 Rb Ti8
1001306	Ge8 N8 O4
1001307	Ge8 N8 O4
1001308	Ge8 N8 O4
1001309	Ge8 N8 O4
1001310	Ge8 N8 O4
1001311	Ge8 N8 O4
1001312	Ge8 N8 O4
1001313	Ge8 N8 O4
1001314	Ge8 N8 O4
1001315	Ge8 N8 O4
1001316	Ge8 N8 O4
1001317	O76 Sn16 W10
1001318	As2 Cd2 I2
1001319	Cd2 I2 P2
1001320	As16 Cd32 I24 P16
1001321	As16 Cd32 I24 P16
1001322	As16 Cd32 I24 P16
1001323	As16 Br24 Cd32 P16
1001324	Ag36 H O92 Ta34
1001325	Nb34 O72 Tl9
1001326	H N24 S24
1001327	Ba Cu2 Nd4 O8
1001328	O13 Pb2 Re4
1001329	Co4 F21 Np4 O7
1001330	Br3 H Mg Mn O9
1001331	Cs2 O40 P8 W8
1001332	F42 Np12 O4
1001333	O61 P Rb W16
1001334	Cs Mo6 O43 P12 Si3
1001335	O42 P4 W12
1001336	O52 P4 W16
1001337	Cs K Nb8 O48 Ti8 U8
1001338	Cs Nb4 O24 U4
1001339	Na O13 U2
1001340	Co F8 Np2 O2
1001341	Cu2 F5 Np O5
1001342	Mo8 O46 P11 Tl
1001343	Mo8 O46 P11 Tl
1001344	Mo8 O84 P24 Si8
1001345	B4 O11 U2
1001346	Na O13 U2
1001347	B6 Ca O30 U8
1001348	Ba4 Fe6 Mn6 O12
1001349	K2 Mo16 O92 P22
1001350	Mo8 O46 P11 Rb
1001351	Na O4 U6
1001352	Mn4 O10 Sr
1001353	Ba Nb28 O68 Ti28
1001354	Cu6 Li9 Nb8 O24 Ti8
1001355	Nb4 O23 Tl U4
1001356	K2 Nb4 O22 U4
1001359	B2 Na O7 U2
1001360	B4 Mg2 O14 U2
1001361	K2 Mo16 O92 P22
1001362	Mo8 O46 P11 Rb
1001363	Mo12 O75 P18 Si6
1001364	Na O4 U6
1001365	Cu8 La8 O20 Sr8
1001366	Ba Ca Cu2 O7 Tl2
1001367	Ba Ca Cu2 O7 Tl2
1001368	Ge6 O44 P12 Si4
1001369	Mo4 Na O28 P8
1001370	Li2 O18 Te3 Zr3
1001371	K2 O61 P16 V11
1001372	Ag7 Mo4 Na7 O15
1001373	Ba Ca Cu2 O7 Tl
1001374	Ca Co2 O14 P4
1001375	Ba Co2 O14 P4
1001376	Ba2 Cu3 La3 O8
1001377	Ba Cu3 O8 Y
1001378	Ba Cu3 O8 Y
1001379	Ba Cu3 O8 Y
1001380	K2 Mo O
1001381	K O7 U5
1001382	Ca Fe8 O14 Sn8
1001383	Ba Nb6 O17
1001384	Na O26 P8 Ti4
1001385	Na O28 P8 Ti4
1001386	O18 Ta4 V4
1001387	Mo4 O28 P8
1001388	Fe4 K O27 P8
1001389	Cl4 Rb2 Zn
1001390	Cl4 Rb2 Zn
1001391	Mo4 O26 P8 Rb
1001392	B8 Ni14 O32 U2
1001393	K Mo8 O46 P11 W8
1001394	Mo2 O23 P4 Si4
1001395	K2 O45 P12 Ti8
1001396	K2 O48 P12 Ti8
1001397	Ba4 La4 O11 Ru4 Zn4
1001398	Ba4 La4 O12 Ru4 Zn4
1001399	Fe4 O9 Ru4 Sr
1001400	Fe4 O9 Ru4 Sr
1001401	Ba4 La4 Ni4 O10 Ru4
1001402	Ba4 La4 Ni4 O11 Ru4
1001403	Ba Cu2 O5 Pb Sr Y
1001404	Cu O5 Pr3 Sr2 Tl
1001405	K Mo4 O26 P8
1001406	K2 Mo16 O110 P32
1001407	K Nb12 O58 P12
1001408	Mo4 O22 P5 Rb2
1001409	Bi2 Cu2 O7 Pb2 Sr Y2
1001410	Ca4 Na2 O14 U8
1001411	Ca2 Cu2 O10 Pb Sr Tl2
1001412	Ca Cu2 O7 Pb Sr2 Y
1001413	B2 Li O7 U2
1001414	Al4 Mo4 O34 P8
1001415	As Hg4 I3
1001416	Al26 Fe22 La8 O38
1001417	K5 Nb30 O116 P18
1001418	Hg36 I21 P20
1001419	Ba Nb6 O17
1001420	Ba Ca3 Cu O6 Tl3
1001421	Ba Cu3 O6 Y
1001422	Ba Cu3 Fe3 O8 Y
1001423	Ba Cu3 Fe3 O8 Y
1001424	Ba Cu3 Fe3 O8 Y
1001425	K2 Mo O3
1001426	K Mo8 Nb8 O46 P11
1001427	Al K Mo2 O14 P4
1001428	Ca Cu4 O25 P8
1001429	Ba Mo12 O68 P18
1001430	K O26 P8 V4
1001431	Ba Cu3 O8 Y
1001432	Ba Cu3 O9 Y
1001433	Ba2 Cu3 La3 O9
1001434	Ba Cu2 Nd O6
1001435	Ba Cu3 O8 Y
1001436	Ba Cu3 Er O8
1001437	Ca Fe8 Li O14 Sn8
1001438	La8 Mo32 O64
1001439	Mo2 Na O14 P4
1001440	Mg5 O21 P5 Ti5
1001441	K4 Nb44 O181 P28
1001442	Cu2 O7 Pb Sr2 Y
1001443	B16 O40 Th8
1001444	Mo O7 Te
1001445	Mo4 Na O20 P6
1001446	Mo8 Na O45 P12
1001447	Na2 Nb20 O102 P12
1001448	Ba Mo4 O30 P8
1001449	K5 Nb16 O65 P10
1001450	Cs Nb12 O57 P12
1001451	Fe2 Li O12 P4
1001452	Ba Cu3 O7 Y
1001453	Ba Cu3 O7 Y
1001454	Ba Cu3 O7 Y
1001455	Ba Cu3 O7 Y
1001456	Ba Cu3 O7 Y
1001457	Ba Cu3 O7 Y
1001458	Ce8 Cu12 Nd8 O42 Pb8 Sr
1001459	Cu12 Nd10 O40 Sr9
1001461	Nb12 O58 P12 Rb
1001462	Al26 Gd12 La2 Mg26 O44
1001463	Mo2 O13 P3 Tl2
1001464	K2 O35 P8 V8
1001465	Co8 Mg8 O26 P6
1001466	Co4 O25 P8 Sr
1001467	Mo4 O32 P8
1001468	Na2 O10 P2 V2
1001470	Bi8 La10 O32
1001471	Bi8 La10 O30
1001472	Er2 O7 Ru2 Sr
1001473	Er2 O7 Ru2 Sr
1001474	Ca5 Nd4 O12 Ru2
1001475	Ca5 Nd4 O12 Ru2
1001476	Ca6 Ho6 O12 Ru2
1001477	K6 O58 P14 V8
1001478	K2 Na2 Nb8 O32 P5
1001479	Cu2 Nd4 O8 Sr4
1001480	Cu4 Nd6 O12 Sr6
1001481	Na2 Nb24 O100 P15
1001482	Ba Ce4 Cu4 Fe4 Nd4 O14
1001483	Ba4 Cu4 La8 O18 Tl2
1001484	Ba Ca Cu2 Nd O9 Tl4
1001485	Ba Ca Cu2 Nd O9 Tl4
1001486	Ba Cu2 Nd O10 Tl4
1001487	Cu La2 O5 Sr2 Tl
1001488	Cu La2 O5 Sr2 Tl
1001489	Cu La2 O5 Sr2 Tl3
1001490	Ba Ca Cu3 Fe O8 Y
1001491	Ba Ca Cu3 Fe O8 Y
1001492	Ba Ca Cu3 Fe O8 Y
1001493	Ba Ca Cu3 Fe O8 Y
1001494	Ba Ca Cu3 Fe2 O6 Y
1001495	Ba Ca Cu3 Fe2 O6 Y
1001496	Ba Ca Cu3 Fe2 O8 Y
1001497	Ba Ca Cu3 Fe2 O8 Y
1001498	O64 P16 Rb2 V12
1001499	O14 Sr Tl8
1001500	Na Nb12 O68 P18
1001501	Ba Ni2 O10 Y4
1001502	Li2 O18 Te3 Zr3
1001503	Li2 O18 Te3 Zr3
1001504	Li2 Nb3 O18 Te3 Zr3
1001505	Li Nb O3 Te
1001506	Cu12 O36 Pr10 Sr9
1001507	Al20 K4 Nb20 O66 P10
1001508	Ba10 Na4 Nb24 O50
1001509	Bi K2 O24 U6
1001510	Ba O48 P14 V7
1001511	Ba2 Ni4 O18 P6
1001512	Fe8 Na O16 Sb8 Ti8
1001513	La4 Ni2 O8 Sr4
1001514	La4 Ni2 O8 Sr4
1001515	Ba Ca Cu3 O9 Sr Tl4
1001516	Ba Mo7 O48 P14
1001517	K Mo4 O30 P8
1001518	Cd5 Cu6 O10 Pb Sr2 Y
1001519	Cd4 O38 P8 V8
1001520	Cd8 O80 P16 V16
1001521	Ba Cu2 O24 Sr Tl16
1001522	Cu2 O24 Sr Tl16
1001523	Ba Cu2 Nd O7 Sr Tl4
1001524	Cu2 Nd O7 Sr Tl4
1001525	Ba Cu2 O7 Sr Tl4 Y
1001526	Cu2 O7 Sr Tl4 Y
1001527	Ce8 Cu12 O62 Pb8 Pr8 Sr
1001528	Ce8 Cu12 O69 Pb8 Pr8 Sr
1001529	Nb20 O50 P4
1001530	O32 P8 Ti8
1001531	Ce4 Cu4 Nd4 O17 Pb2 Sr3
1001532	Ba Ca2 Cu O4 Tl2
1001533	Ba Ca2 Cu O4 Tl2
1001534	O19 P4 Pb2 V4
1001535	Ba Nb8 O32 P5 Rb2
1001536	K Na Nb24 O100 P15
1001537	O14 Sr Tl8
1001538	Na2 Nb28 O99 P16
1001539	Na2 O16 P4 V2
1001540	Ba Ce4 Cu4 Eu4 O18 Tl8
1001541	K3 Nb8 O32 P4 Si
1001542	Ba O19 P4 V4
1001543	La8 Mo40 O56
1001544	Ag2 Mo6 O32 P6
1001545	Al2 Ca4 O8 Y4
1001546	Al2 Ca4 O8 Y4
1001547	Al2 Ca4 Cr2 O8 Y4
1001548	Al2 Ca4 Cr2 O20 Y4
1001549	Ba Co2 Cu2 O5 Y
1001550	Ba2 Bi4 Cu2 La2 O14 Pb4
1001551	Cu32 Fe32 O48 Ti32
1001552	Cu32 Fe32 O48 Ti32
1001553	Cs2 Mo8 O40 P8
1001554	K2 Mo8 O39 P8
1001555	K4 O51 P12 V20
1001556	Ca4 O14 P4
1001557	Ba Cu2 Nd4 O8 Sr4
1001558	Ba Ca4 Cu2 Nd4 Ni2 O8
1001559	Fe O8 Pb4 Sr2
1001560	As Cr3 Cs2 H O13
1001561	Ca Ga24 O96 Si24 Sn16
1001562	Ca Ga24 O96 Si24 Sn40
1001563	Ca Ga24 O96 Si24 Sn40
1001564	K O47 P12 V8
1001565	K3 Mo8 O36 P8
1001566	Ag4 O38 P8 V8
1001567	La10 Mo8 O40
1001568	Cd20 O96 P24 V12
1001569	Ba Cu4 Nd4 O17
1001570	Ba4 Bi4 Cu2 La4 O16 Pb4
1001571	C2 Bi Cu4 O23 Sr3
1001572	Ba Ca Cu2 Hg O6 Y
1001573	Bi Cu Hg La2 O5 Sr2
1001574	Bi Ca Cu2 Hg Nd O7 Sr
1001575	Ba2 Cu Hg O5 Tl
1001576	Ba Ca2 Cu3 O9 Sr Tl6
1001577	C Bi2 Cu2 O11 Pb2 Sr2
1001578	C Ba Cu7 O16 Y
1001579	C Cu2 O22 Pb4 Sr2 Tl4
1001580	Cu4 Gd4 O18 Pb8 Sr Tl8
1001581	Ce4 Cu4 Gd4 O17 Pb6 Sr Tl6
1001582	C2 Cu22 O60 Sr2 Y8
1001583	C Bi2 Cu2 O13 Sr2
1001584	C Bi4 Cu O19 Sr2 Tl4
1001585	Ba3 Bi4 Cu4 La6 O18
1001586	Ba Ca Co Cu3 O8 Y
1001587	Ba Ca Co Cu3 O8 Y
1001588	Ba Ca Co Cu3 O8 Y
1001589	Ba Ca Co Cu3 O8 Y
1001590	Ba Ca Co3 Cu3 O8 Y
1001591	Ba Ca Co3 Cu3 O8 Y
1001592	Mo8 O36 P8 Tl3
1001593	K O67 P16 V12
1001594	Ba2 Cu4 O10 Pb Sr2 Y
1001595	Ba2 Cu6 O22 Pb2 Sr2 Y2
1001596	Cd O11 P3 V2
1001597	C Cu2 O22 Pb4 Sr2 Tl4
1001598	Ag Mo3 O12 P2
1001599	Mo3 O11 P2 Sr
1001600	Cd12 O47 P12 V8
1001601	Ba3 Co3 Cu5 Eu4 O13
1001602	Mo12 O100 P34
1001603	Cs4 H Mo28 O137 P28
1001604	Cd4 O12 P4 V4
1001605	Cd4 O36 P8 V8
1001606	Fe O8 Pb5 Sr2
1001607	Ba Co2 Cu2 O5 Y
1001608	Ba Co2 Cu2 O5 Y
1001609	Ba Co2 Cu2 O5 Y
1001610	Mo32 O176 P32 Rb4
1001611	Ba Mo4 O16 P2
1001612	Ba2 Bi Cu La O9
1001613	Mo8 O36 P8 Rb3
1001614	H2 Mo8 O38 P8 Rb3
1001615	C Ba Ca4 Cu10 O26 Y4
1001616	O132 P32 Pb16 V24
1001617	Cs2 Mo8 O36 P8
1001618	Cs Mo4 O30 P8
1001619	Ba Bi O3
1001620	K Mo3 O11 P2
1001621	K3 O56 P16 Ti8
1001622	Nb48 O127 P16 Rb3
1001623	Nb90 O328 P36 Rb2
1001624	As16 Cd32 I24
1001625	As4 Cd12 Cl8
1001626	Cd5 Cl6 P2
1001627	Na O50 P4 W14
1001628	Ag4 Mo8 O44 P12
1001629	Fe O8 Sr2 Tl4
1001630	Cs9 H2 Mo28 O126 P22
1001631	Ca Cu2 Hg4 Nd O7 Pb4 Sr
1001632	C Cu Hg4 O16 Pb4 Sr2
1001633	C Bi Cu Hg2 O16 Sr2
1001634	Bi4 Ca Cu2 O10 Sr Tl5
1001635	Li Mo4 O24 P4
1001636	C Cu Hg Mo O10 Sr2
1001637	C Cr Cu Hg O7 Sr2
1001638	Ba7 Bi5 Cu5 O20
1001639	Ba Cu2 Hg2 O10 Pr2
1001640	Ba Cu2 Fe2 O5 Y
1001641	Al6 Cs3 Mo18 O122 P26
1001642	K Mo8 O42 P8
1001643	Mo2 Na3 O11 P3
1001644	K3 Mo32 O188 P40
1001645	Ba Cu4 Eu6 Mn4 O24
1001646	O24 P6 V4 Zn3
1001647	Cu6 Fe2 La8 O20 Sr8
1001648	Ba Co2 Cu2 Fe2 O5 Y
1001649	Ag8 O40 P12 V8
1001650	Cu4 Hg2 O17 Pr4 Sr Tl2
1001651	La12 Nb4 O24
1001652	Ce2 Cu6 Hg2 La8 O20 Sr8
1001653	Ba Mo2 O16 P4
1001654	Bi4 Cu4 Hg4 O29 Sb2 Sr3
1001655	Cs Mo8 O44 P8
1001656	Ca O34 P8 V7
1001657	Ba Ca Cu2 O7 Sr Tl5
1001658	Ba Ca Cu2 O6 Sr Tl5
1001659	Ba Ca Cu2 O7 Sr Tl5
1001661	Mg4 O24 Pb8 W4
1001662	Mg4 O24 Pb8 W4
1001663	Cu4 Nd4 O10
1001664	Cu5 Nd5 O13
1001665	Cu4 Nd4 O12
1001666	Ca Cu2 O7 Sr Tl5
1001667	Ca Cu2 O7 Sr Tl5
1001668	C308 S32
1001669	Hg O14 P4 V2
1001670	O14 P4 Pb V2
1001671	Cu2 Nd4 O24
1001672	Fe2 O11 Sr2 Tl4
1001673	Fe2 O11 Pb4 Sr2 Tl4
1001674	Ba Fe8 Ni5 O22 Sb3
1001675	Fe18 Ge12 O36
1001676	Al8 Ge8 O28
1001677	Ba Cu3 La O8
1001678	O49 W18
1001679	Na O4 U6
1001680	Al26 La8 Ni6 O38
1001681	O37 P8 Ta8
1001682	Ga8 Ge2 O16
1001683	O76 P20 Si4 V12
1001684	Ge4 Hf4 O13
1001685	Ge4 O13 Th4
1001686	Ge4 O16 Th4
1001687	Na O20 V18
1001688	Ba Cu5 La4 O15
1001689	Cu24 Fe32 O48 Sb8 Ti24
1001690	K2 O21 U6
1001691	Bi4 Cu2 O9 Sr
1001692	C Cu2 Hg O13 Sr2 V
1001693	Bi2 Ca Fe2 O11 Sr2
1001694	Ba3 Bi3 Fe2 O10 Sr3
1001696	La4 Ni2 O8 Sr4
1001697	Cu12 Nd10 O36 Sr9
1001698	Na2 Nb18 O75 P12
1001699	Na2 Nb8 O29 P4
1001700	Ba3 Bi2 Cu2 La2 O10
1001701	Cu8 Fe6 La8 O20 Sr8
1001702	Cu8 Fe2 La8 O20 Sr8
1001703	Cu8 Fe2 La8 O20 Sr8
1001704	Ca4 Mn4 O12 Pr4 Sr4
1001705	Ca4 Mn4 O12 Pr4 Sr4
1001706	Ca4 Mn4 O12 Pr4 Sr4
1001707	Ca4 Mn4 O12 Pr4 Sr4
1001708	Ca4 Mn4 O12 Pr4 Sr4
1001709	Bi Fe2 O8 Sr2
1001710	Cu2 Fe2 O21 Pb4 Sr
1001711	Cu2 Fe2 O11 Pb4 Sr
1001712	Cu2 Fe2 O10 Pb4 Sr
1001713	Li3 Mo12 O96 P24
1001714	C Mn2 O10 Sr2
1001715	Mo4 Na4 O18 P4 W4
1001716	Cu Mo4 O8 Sr Tl4
1001717	C Cu Mo4 O19 Sr2 Tl4
1001718	Ba2 Mn9 O22
1001719	Co18 O44 Sr12 Tl12
1001720	Ba Nb6 O22 Si4
1001721	Fe10 K2 Mg10 O60 Si24
1001722	La4 Nb8 O20 Ti8
1001724	Ba O112 P8 W32
1001725	Cr Cu8 O34 Sr4 Tl6
1001726	Cs2 K Mo8 O36 P8
1001727	Cs K2 Mo8 O36 P8
1001728	Cs K3 Mo8 O36 P8
1001729	K2 Mo8 O36 P8 Rb2
1001730	Mo5 Na O27 P5
1001731	H2 N O16 P4 V6
1001732	K3 Nb9 O32 P5 W4
1001733	K5 Mo36 O176 P22 W36
1001734	Mn4 Nd4 O12 Sr4
1001735	Ca4 Mn4 Nd4 O12 Sr4
1001736	Ca4 Mn4 Nd4 O12
1001737	Mn4 Nd4 O12 Sr4
1001738	Ca4 Mn4 Nd4 O12 Sr4
1001739	Ca4 Mn4 Nd4 O12
1001740	Fe Hg O6 Pr Sr2
1001741	Ca H9 N2 O10
1001742	K Mg10 Na O60 Si24
1001743	Ca N2 O10
1001744	Fe4 H4 O15 Sn4
1001745	Na Nb6 O14
1001746	O38 P8 Rb2 W8
1001747	Ca3 Cl4 Cu3 Gd4 O10
1001748	O35 P8 Sr V7
1001749	Ca4 Cr2 Cu6 O15 Pb4 Sr Y2
1001750	Cd4 Mo4 O14 W4
1001751	Cd2 O8 W2
1001752	Fe Hg O8 Pb Sr2
1001753	Cd5 Fe O8 Pb5 Sr2
1001754	Li Mo8 O44 P8 W8
1001755	Ba Ce Cu Hg O4
1001756	Ba2 Cl O5 Tl2
1001757	Fe2 O10 Pb Sr2 Tl4
1001758	Fe2 O11 Pb Sr2 Tl4
1001759	Bi Cu Hg O12 Sr
1001760	Bi Cu Hg La2 O12 Sr2
1001761	Cr2 Cu8 O36 Sr2 Tl6
1001762	Ba Bi Cu Hg O7
1001763	Bi5 Cu O8 Sr Tl4
1001764	Ba Cu2 Hg O6
1001765	Mn4 Nd4 O12 Sr4
1001766	K2 O17 P3 W2
1001767	Li Mo2 O11 P4
1001768	Ca H O
1001769	Ca H O
1001770	Ca Cl H4 O2
1001771	Al16 O32 Rb Si16
1001772	Ba O8 Si4
1001773	Ba O16 Si6 Sn2
1001774	Ca Cl H10 Mg O6
1001775	O3 Sn Ta
1001780	N8 O4 Si8
1001781	N8 O4 Si8
1001782	Fe2 O7 P2
1001783	Fe3 O16 P2
1001784	H10 N2 O8 S2
1001785	N8 O4 Si8
1001786	N8 O4 Si8
1001787	Ca H3 O
1001788	Ca H3 O
1001789	C Cr4 Cu N O16 Sr2 Tl4
1001790	Ba Ca Cu2 O10 Pr Tl4
1001791	Ba Ca Cu2 O10 Pr Sr Tl4
1001792	Ca Cu2 O10 Pr Sr Tl4
1001793	C Cu5 Fe5 O19 Sr2 Tl4
1001794	Ba Ca Cu2 Hg O9 Sr V4
1001795	Ba Ca Cu2 Hg O9 Sr V4
1001796	Ba Ca Cu2 Hg O9 Sr2 V4
1001797	Ba Ca Cu2 Hg O9 Sr2 V4
1001798	Ba Ca Cu2 Hg O9 Sr2 V4
1001799	Cd2 O8 W2
1001800	Cd4 Mo4 O14
1001801	Cd2 Mo2 O8 W2
1001802	Cd4 Mo4 O14 W4
1001803	Ba7 Cu6 O35 Sr7 Tl10
1001804	Mo8 O42 P8 W8
1001805	Li Mo4 O22 P4 W4
1001806	Cs7 Mo48 O131 P16
1001807	Li2 Mo16 Na2 O100 P22
1001808	Mo20 O59 Te4
1001809	Mo10 O58 P12 Rb3 W10
1001810	Ba2 Mn24 O45
1001811	Mo8 Na6 O44 P11
1001812	Ba2 Fe2 Hg2 O15 Sr2 Tl2
1001813	K2 O112 P32 V16
1001814	Bi4 Ca2 Mn4 O14 Pb4 Sr2
1001815	Li6 Mo12 O53 P8
1001818	Al14 Ba Cr6 Fe6 H K Mg6 Mn6 Na O24 Si8 Ti6 Zn6
1001819	Ba Cu Hg O7 Sr V4
1001820	La4 Mn4 O12
1001821	O77 P4 W24
1001822	B Mn7 O19 Sr2
1001823	La4 Mg4 O12 Pt4
1001824	La4 Ni4 O12 Pt4
1001825	La4 O12 Pt4 Zn4
1001826	Co4 La4 O12 Pt4
1001827	Co4 O12 Pr4 Pt4
1001828	Co4 Nd4 O12 Pt4
1001829	Ba Cu3 Fe O8 Y
1001830	Ba Cu3 Fe O8 Y
1001831	Ba Cu2 Fe2 O10 Y
1001832	Ba Cu2 Fe2 O10 Y
1001833	Mo2 O12 P2
1001834	Nb O9 P2 W
1001835	Ca Cl H2 O
1001836	In10 O36 W6
1001837	As12 Cd8 I4
1001838	O40 Si8 Y16
1001841	La48 O126 Re16
1001842	K4 Nb6 O15
1001843	F42 Na Np12
1001844	F21 Np6 O2
1001845	K2 O116 P8 W20
1001846	Fe4 Na O28 P8
1001847	O18 Ta6 Ti Tl6
1001848	O16 Ta6 Ti Tl3
1001849	Nb6 O16 Ti Tl3
1001850	Nb6 O16 Ti Tl3
1001851	H N16 S16
1001852	Mo6 O43 P12 Rb Si3
1001853	Mo6 O43 P12 Si3 Tl
1001854	Ba5 Cu5 La5 O15
1001855	Nb12 O68 P18
1001856	Li2 O8 Te4 Ti4
1001857	K O45 P12 Si3 Ti6
1001858	Cs O44 P12 Si3 Ti6
1001859	Ca Cs6 Nb18 O69 P9
1001860	K Nb16 O38
1001861	Ca K2 Nb28 O83 Si8
1001862	Na Nb18 O69 P9 Rb6
1001863	Al6 Cs3 K Mo18 O122 P26
1004000	C6 H30 N6 S8 W6
1004001	C72 H162 P6 S8 W6
1004002	C114 H96 P6 S8 W6
1004003	C42 H90 F14 O3 P7 S8 W6
1004004	C40 H79 N9 O7 S8 W6
1004005	C48 H72 N6 S8 W6
1004006	Ni14 Sb2 Te4
1004007	C28 H77 N7 S8 W6
1004008	Cr2 Cu2 P2 Se6
1004009	Cu3 In P2 Se6
1004010	C H3 Al2 F5 N
1004011	C42 H90 F14 O3 P7 S8 W6
1004012	Cu2 Ge2 La6 S14
1004013	La6 N12 Nb4
1004014	La6 N12 Ta4
1004015	La6 N12 Ta4
1004016	H2 O8 P2 Sr2
1004017	Ce6 N12 Ta4
1004018	Cu2 O12 Tm4
1004019	Mo N2 S4
1004020	Ca O6 Sn2
1004021	Mn O3 Sn
1004022	Ca O6 Sn2
1004023	Cr4 K La2 O15
1004024	F7 H6 N4 O3 Ti4
1004025	C4 H20 N2 O8 P2 Zn
1004026	F16 H8 O16 Si4 Zr4
1004027	F16 H8 O16 Si4 Zr4
1004028	C5 Co10 Ga10 N2 O41 P10
1004029	C6 H28 Ga24 N4 O106 P24
1004030	C5 H21 N O24 P6 Zn3
1004031	C5 H20 N2 O17 P4 Zn2
1004032	C6 H19 F3 Ga3 N2 O9 P2
1004033	C3 H9 N O22 P6 Zn4
1004034	Cl5 H In K O
1004035	Ba2 H O5 Ru
1004036	Al Cl4 Li
1004038	Al2 Cl8 K2
1004039	B2 Cl8 K2 O24 S8
1004040	Bi8 O40 Ru12
1004041	H2 K3 N O7 S2
1004042	H2 K N O6 S2
1004043	Al Cl4 Na
1004044	Al Cl4 Cs
1004045	H2 In2 O11 S2
1004046	Ba2 Fe6 O6
1004047	La6 O19 Os4
1004048	Br4 In K O2
1004049	La5 O28 Ru5
1004050	H2 O36 W10
1004051	Bi6 Cu4 O12
1004052	Bi O Sr
1004053	H10 In2 N3 O20 S4
1004054	B Cl4 Li O12 S4
1004056	Bi8 O40 Ru12
1004057	O9 W3
1004058	H O15 S4 Tl4
1004059	Al Cl4 Na
1004060	Al Cl4 N3 O3
1004061	La8 O38 Ru12
1004062	La8 O38 Os12
1004063	La12 O44 Ru12
1004064	Bi7 O16 Pd4
1004065	Al Cl4 H N
1004066	Ir12 La12 O44
1004067	Nd8 O32 Os8
1004068	Nd8 O32 Os12
1004069	Al Cl4 Na
1004070	Cl5 H2 In K O
1004071	Bi2 O2 Sr
1004072	Br4 In K
1004073	Bi2 Cd2 O12
1004074	Ba Bi O2
1004075	Ba Bi O2
1004076	Ba Bi O2
1004077	Ba Bi O2
1004078	Ba Bi O2
1004079	Ba Bi O
1004080	K O16 Ru8
1004081	Bi8 K3 O47 V12
1004082	Bi2 Cl12 Cs3
1004083	Bi2 Cl12 Cs K2
1004084	O16 Pb8 Pt4
1004086	Bi2 F5 O6 Pb2
1004087	Bi2 La O3
1004088	Bi9 La3 O34
1004091	Bi4 Na6 O24 P7
1004092	Bi2 Na3 O19 P4
1004093	Mo4 N5 S24
1004094	Bi48 O33 P
1004095	Br18 In3 K7 O4
1004096	Br5 H In K O
1004097	Bi20 O28 Pb36 V16
1004098	Cl18 In3 K7 O4
1004099	Ba Bi2 K O3
1004100	Ni2 O6 P2 Sr
1004101	Bi2 O5 Sr
1004102	Bi2 O5 Sr
1004103	Bi2 O9 Sr
1004104	Bi4 O16 V8
1004105	Bi4 Cu8 O24 P4
1004106	Ba2 Ni4 O26 P7
1004108	Bi4 Ni4 O20 P4
1004109	Ni10 O12 Sr3
1004110	Bi12 K2 O58 P16
1004111	Bi12 K2 O58 P16
1004112	Cu2 Na2 O13 P4
1004113	Cu2 Na O4 P
1004114	Ag4 O24 U4 V4
1004115	O22 Pb2 V12
1004116	Ba2 O8 V4
1004117	Bi4 Eu4 O14 V4
1004118	Bi6 Mo O11 V
1004119	O16 Pb8 V12
1004120	Bi2 Fe4 O10 V4
1004121	Co H20 N O36 V10
1004122	Bi32 Gd12 O45
1004123	Fe6 O21 Pb2 V10
1004124	B9 O15 Tl
1004125	Bi2 O14 P Pb2
1004126	In2 N O24 S6
1004127	B H18 Li O8
1004129	Bi12 H K2 O31
1004130	Bi4 Eu4 O16 V4
1004131	Bi6 Mo O12
1004132	O8 Pb2 Pt4
1004133	Bi7 O16 Pb7 Pt4
1004134	Bi31 Mo5 O50
1004135	Bi2 La O3
1004136	Bi2 O3 Pr
1004137	Bi2 Nd O3
1004138	Bi2 O3 Sm
1004139	Bi2 Eu O3
1004140	Bi2 Gd O3
1004141	Bi2 O3 Tb
1004142	Bi2 Dy O3
1004143	O Pb2
1004144	B4 Cs2 H10 O12
1004145	O5 Ru3 Sr
1004146	O20 Ru8 Sr4
1004147	O30 Pb4 V12
1004148	O60 Pb6 V24
1004149	Cs O20 U2 V6
1004150	Nb30 O72 Tl12
1004151	B15 O23 Tl
1004152	Bi8 Cl O19 V2
1005000	Mo4 O23 Y10
1005001	Ca N Ni
1005002	Ca N2 Zn
1005003	Co4 Nb4 Te8
1005004	Fe4 Nb4 Te8
1005005	Li3 N4 Nb
1005006	N20 Ta12
1005007	Fe2 Ta Te3
1005008	As Ca2 N
1005009	As Ca2 N
1005010	Nb6 Si2 Te12
1005011	Li6 Mo6 N6
1005012	Ba Co25 S27
1005013	Ca2 N3 V
1005014	N4 Na2 O4 W
1005015	Gd4 S4
1005016	Ba Co4 S8
1005017	Ce6 Pd12 Sb10
1005018	Al4 La12 Mo24 O72
1005019	N2 Sr Zn
1005020	Ba N2 Zn
1005021	Ba5 N6 Si2
1005022	Ce24 Cl46 N8
1005023	K Ni6 S8
1005024	As12 Ce6 Pd18
1005025	Ce24 Cl46 N8
1005026	Ca6 Cl6 Ge2 La6 S8
1005027	Ge3 N2 Sr3
1005028	Ge N2 Sr2
1005029	Ba Co S3
1005030	Ba Co4 S8
1005031	Ba3 Ge3 N
1005032	Ba2 Ga4 N8
1005033	Ce8 Pd24 Sb
1005034	Ba Ni25 S27
1005035	Ba9 N12 Nb2
1005036	Au2 Ce Ge2
1005037	Ce4 Co2 Si6
1005038	Cu2 N3 Sr2
1005039	Cu3 N5 Sr3
1005040	Ba2 Ga Ge N
1005041	Ba3 Ge3 N Sr3
1005042	N20 Na Ta12
1005043	La4 Mo4 O14
1005044	Ce8 Pd36 Sb12
1005045	Ca2 Cr N3
1005046	Si2 Ta2 Te2
1005047	Li4 Mn4 N2
1005048	Li4 Mn4 N2
1005049	Ca3 Ga14 N27
1005050	Ba2 Cu2 N3
1005051	Ba3 Cu7 N7
1005052	Ba Ca Cu N2
1005053	C2 B Ca4 Cl5
1005054	As Ca2 N
1005055	Ge2 La6 Mg S14
1005056	La6 Mg S14 Si2
1005057	Ca3 N3 V
1005058	Ce4 Mn2 N6
1005059	Mo4 O23 Y10
1006000	Fe26 O38 Sr
1006001	Ba Cu3 O8 Pr
1006002	Al26 Ba Fe26 O38
1006003	Al26 Ba Fe26 O38
1006004	Al26 Ba Fe26 O38
1006005	Al26 Ba Fe24 O38
1006006	Al26 Ba Fe24 O38
1006007	Ba Cu3 O8 Pr
1006008	Ba Cu3 O8 Pr
1006009	Cr18 Ga26 O38 Sr2
1006010	Ni4 O15 Pr8
1006011	Nd8 Ni4 O15
1006012	Bi27 Cu40 O181 Sr4
1006013	Ce4 Cu2 Nd4 O8
1006014	Ce4 Cu2 Nd4 O8
1006015	Ce4 Cu2 Nd4 O8
1006016	Ce4 Cu2 Nd4 O8
1006017	Ce4 Cu2 Nd4 O8
1006018	Ce4 Cu2 Nd4 O8
1006019	Ce4 Cu2 Nd4 O8
1006020	Ce4 Cu2 Nd4 O8
1006021	Ce4 Cu2 Nd4 O8
1006022	Ce4 Cu2 Nd4 O8
1006023	Ca2 Fe6 O11 Ti4
1006024	Ca2 Fe6 Mn4 O12
1006025	Nd8 Ni4 O15
1006026	Nd8 Ni4 O15
1006027	Nd8 Ni4 O15
1006028	Bi7 Cu4 O16
1006029	Bi7 Cu4 O16
1006030	Bi7 Cu4 O16
1006031	Bi7 Cu4 O16
1006032	Cu6 Ni4 O25 Pb4 Sr Y2
1006033	Cu6 Ni4 O25 Pb4 Sr Y2
1006034	Ba Er4 Ni2 O10
1006035	Ba Er4 Ni2 O10
1006036	Ba Ni4 O20 Tm8
1006037	Ba Ni2 O10 Tm4
1006038	Ba4 Ni4 O20 Yb8
1006039	F4 K Mn4
1006040	F10 H4 K Mn3 O2
1006041	F10 H4 Mn3 O2 Rb
1006042	La8 Ni4 O15
1006043	La8 Ni4 O15
1006044	La8 Ni4 O15
1006045	La8 Ni4 O15
1006046	La4 Li O12 Sb2
1006047	La8 Ni4 O64
1006048	La8 Ni4 O54
1006049	Bi27 Cu40 O181 Sr4
1006050	Bi32 Cu40 O197 Sr63
1006051	Ba Cu4 Dy8 O20
1006052	Ba Cu4 Ho8 O20
1006053	Ba Cu4 O20 Y8
1006054	Ba Cu4 Er8 O20
1006055	Ba Cu4 O20 Tm8
1006056	Ba4 Cu4 O20 Yb8
1006057	Ba Cu4 Lu8 O20
1006058	Ni4 O15 Pr8
1006059	Ba Ni2 O10 Tm4
1006060	Ba2 Ni2 O10 Yb4
1006061	Ba Ni4 O20 Tm8
1006062	Ba4 Ni4 O20 Yb8
1006064	Ba Ho4 Ni2 O10
1006065	Ba Co24 Fe26 O38 Ti18
1006066	Ba Co26 O38 Ti22
1006067	La6 O12 U3
1006068	Ba Ca4 Er4 Ni2 O10
1006069	Ba Ca4 Er4 Ni2 O10
1006070	Ba Ca4 Er4 Ni2 O10
1006071	Ba Ca4 Er4 Ni2 O10
1006072	Cu Li O2
1006073	Cu Li O2
1006074	Ba4 Cu4 La4 O22 Ti4
1006075	Ba Cu2 Nd2 O11 Ti2
1006076	Ba Ca Cu4 O14 Tl9
1006077	Co10 D34 La2 Ni10
1006078	Al3 Co5 D34 La Mn5 Ni5
1006079	F3 H24 Mn N
1006080	F3 H Mn N
1006081	F12 H7 Mn4 N
1006082	F12 H4 Mn4 N
1006083	Cu8 Ho8 O19
1006084	Cu8 O19 Y8
1006085	Cu8 Er8 O19
1006086	Cu8 O19 Tm8
1006087	Cu8 O19 Yb8
1006088	Cu4 Nb8 O23
1006089	Cu4 Nb8 O23 Zn4
1006090	Cu4 Nb8 O24
1006091	Cu4 Nb8 O24 Zn4
1006092	Ge6 Mn6 Tm
1006093	Ge6 Mn6 Tm
1006094	Ge6 Lu Mn6
1006095	Ge6 Lu Mn6
1006096	Ge6 Lu Mn6
1006097	Cu4 La4 O12 Ti4
1006098	Cl5 Fe H2 K O
1006099	Cl5 D2 Fe K O
1006100	Cl5 D2 Fe K O
1006101	Cl5 D2 Fe K O
1006102	Cl5 D2 Fe K O
1006103	Cl5 D2 Fe O Rb
1006104	Cl5 D2 Fe O Rb
1006105	Cl5 D2 Fe O Rb
1006106	Cl5 D2 Fe O Rb
1006107	Ca6 Cu4 La6 O14
1006108	Ca6 Cu4 La6 O14
1006109	Ba4 Ca6 Cu4 La6 O14
1006110	Ba4 Ca6 Cu4 La6 O14
1006111	H5 O16 P4 Ti2
1006112	H5 Hf2 O16 P4
1006113	Ni4 O27 Pr8
1006114	Ni4 O30 Pr8
1006115	Ni4 O36 Pr8
1006117	Cu4 La4 O12 Ti4
1006118	Cr6 Ge8 Tb2
1006119	Cr6 Ge8 Tb2
1006120	Cr6 Ge8 Tb2
1006121	Cr6 Dy2 Ge8
1006122	Cr6 Dy2 Ge8
1006123	Cr6 Er2 Ge8
1006124	Cr6 Er2 Ge8
1006125	Cr6 Ge6 Ho
1006126	Er12 Fe36 Ge48
1006127	Er10 Fe36 Ge48
1006128	La4 Mn4 O12 Sr4
1006129	La4 Mn4 O12 Sr4
1006130	La4 Mn4 O12 Sr4
1006131	La8 Ni4 O15
1006132	La8 Ni4 O15 Sr8
1006133	La8 Ni4 O15 Sr8
1006134	La8 Ni4 O16 Sr8
1006135	La4 Ni2 O8 Sr4
1006136	La4 Ni2 O8 Sr4
1006137	La4 Ni2 O8 Sr4
1006138	La4 Ni2 O8 Sr4
1006139	Nd8 Ni4 O15 Sr8
1006140	Nd8 Ni4 O15 Sr8
1006141	La4 Mn4 O12
1006142	La4 Mn4 O12
1006143	La4 Mn4 O12
1006144	Cr6 Dy Ge6 Mn6
1006145	Cr6 Dy Ge6 Mn6
1006146	Cr6 Dy Ge6 Mn6
1006147	Cr6 Dy Ge6 Mn6
1006148	Cr6 Dy Ge6 Mn6
1006149	Dy Ge6 Mn6
1006150	Dy Ge6 Mn6
1006151	Cr6 Dy Ge6 Mn6
1006152	Cr6 Dy Ge6 Mn6
1006153	Cr6 Dy Ge6 Mn6
1006154	Cr6 Dy Ge6 Mn6
1006155	Cr6 Dy Ge6 Mn6
1006156	Cr6 Dy Ge6 Mn6
1006157	Co3 Ge5 Tb3
1006158	Co4 Ge4 Tb2
1006159	Co3 Ge5 Tb3
1006160	Co4 Ge4 Tb2
1006161	Co4 Ge4 Tb2
1006162	Co4 Ge4 Tb2
1006163	Ba2 Co4 O20 Yb8
1006164	Hf O9 P2
1006165	Fe24 Ge32 Tb8
1006166	Fe24 Ge24 Tb4
1006167	Fe24 Ge32 Tb8
1006168	Fe24 Ge32 Tb8
1006169	Mn4 O12 Sm4 Sr4
1006170	Mn4 O12 Sm4 Sr4
1006171	Mn4 O12 Sm4 Sr4
1006172	Mn4 O12 Sm4 Sr4
1006173	Ca8 Cu4 La8 O15
1006174	Ca8 Cu4 La8 O15
1006175	Ca8 Cu4 La8 O15
1006176	Ca8 Cu4 La8 O15
1006177	Ca8 Cu4 La8 O16
1006178	Ca8 Cu4 La8 O15
1006179	Ca8 Cu4 La8 O15
1006180	Ca8 Cu4 La8 O15
1006181	Ca8 Cu4 La8 O15
1006182	Ca8 Cu4 La8 O15
1006183	Ca8 Cu4 La8 O39
1006184	Ca8 Cu4 La8 O39
1006185	Ca8 Cu4 La8 O39
1006186	Ca8 Cu4 La8 O39
1006187	Ca8 Cu4 La8 O64
1006188	Ca8 Cu4 La8 O40
1006189	Ca8 Cu4 La8 O39
1006190	Ca8 Cu4 La8 O39
1006191	Ca8 Cu4 La8 O39
1006192	Ca8 Cu4 La8 O39
1007000	O15 P3 Sr3
1007001	Mo2 O13 Te4
1007002	K3 O9 P3
1007003	Cd3 H O22 P6
1007004	Cd3 H O22 P6
1007005	Li2 N O3 P
1007006	Ba3 O24 P6
1007007	Cd5 O42 P12
1007008	N2 O8 P2 Si
1007009	Be H N O10 P3
1007010	N O41 P15 Pr4
1007011	Ba Cr2 O11 P
1007012	Ba Cr2 O13 P
1007013	Al H N O3 P
1007014	Ag Ba O13 P3
1007015	Cd4 Cs O34 P12
1007016	As4 Ba H O14
1007017	Be O8 P4
1007018	K2 O22 P6 Zn
1007019	H Na Ni O19 P4
1007020	K2 Mo O4 Re
1007021	Hg7 N O13 P2
1007022	Ba K O10 P3
1007023	Cu8 O18 P4
1007024	Ba O8 P2
1007025	H K2 O28 P5 Zn6
1007026	Ag6 H O18 P6
1007027	Ba H O25 P6 Zn
1007028	Cu4 Li2 O32 P10
1007029	Ag4 Hg8 O16 P4
1007030	Ag4 Cr4 O12
1007031	Cd8 O48 P16
1007032	Ca N O9 P3
1007033	Na2 O14 P3 Sr2
1007034	Ba H N O10 P3
1007035	C2 Ag4 O6
1007036	As6 H N O31 V4
1007037	H N2 O10 P Te
1007038	H Na2 O11 P Te
1007039	H N6 O94 W24
1007040	Ho8 O107 P37
1007041	Cd2 Cr8 N O27
1007042	Cr Cu H K O6 P
1007043	Ag6 O8 P2
1007044	Na3 O37 V10
1007045	Ag8 H2 O26 P4 Te2
1007046	Ca Ge24 Na O84 Sn15
1007047	Ca Ge24 Na O84 Ti15
1007048	Cr4 K3 O16 P
1007049	H3 N Ni3 O24 P9
1007050	Ba O6 P2
1007051	Cu4 Li O15 V4
1007052	K2 O16 S Te2
1007053	As4 Cd H O16
1007054	Ge4 O13 U4
1007055	Cd2 H2 O16 P4
1007056	Cd3 H O21 P6
1007057	Ca H K2 O4 P
1007058	K2 O45 P12 Ti8
1007059	Cu2 N O18 P6
1007060	Cu8 O42 P14
1007061	K O12 P4 Sr
1007062	Ce O9 P3
1007063	H K3 O17 P3 Te
1007064	H7 N2 O10 S Te
1007065	Cu4 Li O14 V4
1007066	Li12 Mn12 O32 Zn8
1007067	Li2 Mn9 O23 Zn3
1007068	As2 Ba Ni2 O8
1007069	Ge12 Li9 O32 Zn8
1007070	Co8 Ge12 Li9 O32
1007071	O16 S Te2 Tl2
1007072	Ni12 O32 V8
1007073	Ni12 O32 V8
1007074	Co12 O32 V8
1007075	Co12 O32 V8
1007079	Co N O5 P
1007080	K Mg2 O16 P6
1007081	Li Nb4 O16
1007082	K O42 P10 Zn16
1007083	As Cr2 H K2 O10
1007084	Na4 O18 P6 Pb2
1007086	H O16 P3 Rb3 Te
1007087	H16 N2 O19 P4 Te
1007088	H2 Mn2 O13 P4
1007089	Ba O52 P20 Zn6
1007090	Ge Hf O
1007091	Na O144 P48 Zn15
1007092	Ag8 O69 P24 Zn8
1007093	Ce2 H N4 O28 P10
1007094	Ce12 H N O144 P48
1007095	O24 P8 Zn4
1007096	K3 O20 P2 Te2
1007097	H2 Na3 O5 P
1007098	H Na2 O9 P3
1007099	Na O12 P4 Sr
1007100	Ag64 O110 V32
1007133	Ce2 O26 P10
1007134	Cu H6 Na2 O21 P6
1007135	Cu Na3 O22 P3
1007136	H O10 P Te Tl
1007137	Ag4 Co4 O16 P4
1007138	H O10 P Rb2 Te
1007139	Cs2 H O10 P Te
1007140	Cs3 H O14 P2 Te
1007141	H K O4 P S
1007142	Bi12 Ge12 O42
1007143	Cu H6 Na2 O21 P6
1007144	H2 O4 P Rb
1007145	H O16 P4 Rb5
1007146	Cs H O12 P4 Sr
1007147	As H N2 O8 S
1007148	H2 K O13 P4
1007149	Bi2 O8 P2
1007150	H6 O15 P4 Sr
1007151	Hg4 K O34 P12
1007152	H Li4 O29 P8
1007153	Ba H6 Na O12 P3
1007154	N2 Ni2 O35 P8
1007155	Cs H4 Na2 O14 P4
1007156	Cs H6 Na4 O27 P8
1007157	Cs H Na2 O14 P4
1007158	Cs H6 Na4 O27 P8
1007159	Li4 O29 P8
1007160	O8 P2 Pb2
1007161	Ba K O4 P
1007162	Ba3 O10 P3
1007163	Cd4 O82 P24 Ta8
1007164	Cu H8 K2 O22 P6
1007165	Ag70 Bi16 O48
1007166	Cs4 O16 P4
1007167	H8 K3 O19 P4 Te
1007168	H6 K2 Na2 O15 P3 Te
1007169	N2 Ni2 O35 P8
1007170	Mo8 O44 P8 Pb4
1007171	Ba Mo4 O18 P4
1007172	H4 K4 O14 P4
1007173	H4 K2 Na2 O14 P4
1007174	K2 Na2 O14 P4
1007175	H4 Na2 O14 P4
1007176	H4 Na2 O14 P4
1007177	Cu H I2 K2 O17
1007178	Ca2 H8 K2 O28 P8
1007179	Ca2 Na2 O30 P8
1007180	Ag70 Bi16 O48
1007181	Co2 Nb4 O32 P9
1007182	Be K O4 P
1007183	Be Cs O4 P
1007184	Cu I2 K2 O17
1007185	Ga19 Li O32
1007186	Cs3 H6 O21 P6
1007187	H20 N3 O26 P6 Te
1007188	C H10 N2 O7 Te
1007189	C H10 N2 O7 Te
1007190	N3 O23 P6
1007191	H Mn2 N2 O23 P6
1007192	Ca H8 Li2 O22 P6
1007193	H10 N2 Na O19 P6
1007194	H6 Na2 O21 P6 Rb
1007195	Cu2 H18 N O25 P6
1007196	Ag4 Li O18 P6
1007197	H22 O38 P6 Rb3 Te3
1007198	H11 N4 O18 P6
1007199	Ba2 O22 P6
1007200	Ag40 N8 Na8 O129 P32
1007201	Cl H27 N8 O37 P12
1007202	H29 I N7 O19 P6
1007203	C3 H22 N9 O11 P3
1007204	C2 H16 N6 O14 P4
1007205	H10 N2 O7 P2
1007206	H Na O15 P4 Sr
1007207	Ag32 H30 O108 P32
1007208	H2 K7 N O22 P6
1007209	H6 Na4 O27 P8
1007210	H42 N8 O56 P16 Te
1007211	Cs H2 O7 P2
1007212	H5 O16 P4 Rb4
1007213	Be O10 P3 Rb
1007214	H18 N O25 P6 Zn2
1007215	H38 N8 O27 P8
1007216	H8 K4 O31 P8 Te
1007217	C4 H26 N12 O25 P8
1007218	Ca2 Na2 O30 P8
1007219	Ca2 H8 K2 O28 P8
1007220	Ag2 K3 O19 P5
1007221	C4 H28 Cl N12 O6 P
1007222	H8 Li Na2 O13 P3
1007223	Cs2 H12 O20 P4 Te
1007224	C H9 Cu Li N2 O20 P6
1007225	H17 N2 O13 P2 Te
1007226	Cd Cr4 K O16
1007227	Cs Cu2 H8 O9 P2
1007228	O18 P6 Pb2 Rb2
1007229	Ag2 H4 O8 V2
1007230	Ho4 O46 P18
1007231	Cs5 Li2 O12 P3
1007232	H10 N4 O12 P4
1007233	Ca4 K2 O46 P10
1007234	Ba O16 Si4 Ti2
1007235	Al Ca H6 O6
1007236	Cs2 O28 P8 Zn8
1007237	Cs O14 P4 Zn4
1007238	Cs O16 P4 Zn4
1007239	O54 P18 Sm4
1007240	Ho4 O48 P18
1007241	Cu4 Li O34 P12
1007242	Cu4 K2 O42 P16
1007243	H Na2 O17 P3 Te
1007244	Cr4 N O16 P
1007245	Co N O
1007246	As15 Fe36
1007247	Ni4 O12 P4
1007248	Ba Cs2 O12 P4
1007249	H7 K2 O25 P6 Te
1007250	H O20 P6 Pb3
1007251	Ba Cd4 O46 P16
1007252	O17 P3 Zn3
1007253	K O12 P4 Sr
1007254	Co N O5 P
1007255	Cr6 Na6 O32 P2
1007256	Ge12 O32 Zn7
1007257	K Mg2 O16 P6
1007258	H N4 O18 P3 Te
1007259	H12 N2 Na O12 P3
1007260	Ba2 Bi2 O14 P4
1007261	H Hg12 N Na12 O66 P22
1007262	Mg6 Nb6 O32 P9
1007263	Be K O7 P2
1007264	Bi Na2 O25 P6
1007265	As15 Fe36 Ru21
1007266	K Na2 O9 P3
1008000	F6 Mo
1008001	Ag2 H O28 P6 Zn4
1008002	Cr2 O6 U
1008003	Cr2 O6 U
1008004	F6 U
1008005	H O28 P6 Zn4
1008006	Fe8 S16 Si4
1008007	Fe8 Ge4 S16
1008008	Hg4 Li2 O44 P15
1008009	Cd4 Li O38 P14
1008010	H9 O44 P W12
1008011	H9 O44 P W12
1008012	Na O29 P6 Zn4
1008013	Fe4 H O34 P10
1008014	Mo20 O58 Te4
1008015	Mn6 N6
1008016	Cr2 N2 V2
1008017	Cr2 N2 V2
1008018	C8 H Hf K4 O21
1008019	Cd2 N Na O18 P4
1008020	Cd K2 O8 P3
1008021	I3 U
1008022	F Mo
1008023	N6 S6
1008024	O28 V16
1008025	O28 V16
1008026	H10 Na2 O8 S2
1008027	H K2 Ni O16 P3
1008028	Ba Cl2 H4 O2
1008029	Cs Cu N6 O12 Pb
1008030	Ba O9 P4
1008031	H O12 P3 Sr2
1008032	As Cr3 H N2 O13
1008033	Co6 O15 U4
1008034	F6 W
1008035	Br3 U
1008036	Cu2 O8 W2
1008037	H K O8 P2 Zn2
1008038	As2 H O8 Sr
1008039	As2 Ba Cr4 H O20
1008040	Cr3 K2 O10
1008046	Co6 O16 P4
1008047	Fe8 H4 O23 V12
1008048	O28 Ti16
1008049	O28 Ti16
1008050	O28 Ti16
1008051	Bi8 Ga12 O40 Sb12
1008052	Al2 Cl8 Hg3
1008053	Fe2 La4 O8 Sr4
1008054	Fe2 La4 O8 Sr4
1008056	Co6 Ni6 P3
1008057	Ba Ca Fe2 O5
1008058	Ni2 Rh4 Se8
1008059	F3 K N O3 Sb
1008060	Al Ca H6 O6
1008061	C28 Fe2 Mn4 O28
1008062	Ba S2 V2
1008063	Te Ti
1008064	Se Te Ti
1008065	F6 Xe2
1008066	Fe4 O14 U4
1008067	Cr4 O15 U4
1008068	Be F2 Na Rb2
1008069	Cr4 O14 U4
1008070	Fe4 O8 V4
1008071	I8 U2
1008072	Co4 Mn4 P4
1008073	O2 Pd Sr
1008074	O7 Pd6 Sr
1008075	Ca O7 Pd6
1008076	Cd2 O8 Pd6
1008077	Ca O16 Ti8
1008078	Cu2 Er S2
1008079	Cr4 Ni2 S8
1008080	Ge20 Ti24
1008081	F79 Na2 Zr18
1008082	Cr4 Ni4 O16
1008083	Cr4 Mg4 O16
1008084	Cd4 Cr4 O16
1008085	Cd8 Cr8 O30
1008086	Cr4 Mg4 O16
1008087	F6 Xe2
1008088	Ba6 Fe4 La6 O14
1008089	Al4 Ba O7
1008090	Br6 N3 P3
1008091	Fe4 O12 Tb4
1008092	Cr4 O16 Tb4
1008093	Mn8 O16 Ti4
1008094	Cs7 Cu6 N28 O40 Pb6
1008102	H N O17 P4 Zn2
1008103	Li Mo4 O15 Y2
1008104	Co4 Cr4 O16
1008105	Cr4 Ni4 O16
1008106	C7 Mn40 Mo16 Si8
1008107	C8 Mn40 Si8
1008108	Mn4 N2 O44 P16
1008109	Ge4 Mn8 S15
1008110	C Ga Mn3
1008111	Cl N O4
1008112	Ni2 Se4 V2
1008113	B16 U4
1008114	B6 Na Th
1008115	B48 U
1008116	Fe4 O14 U4
1008117	As28 Re12
1008118	As4 Te8 Zr4
1008119	Cu2 O2 Pt2
1008120	F3 H N Na O4 Sb
1008122	F6 K2 O4 S Sb2
1008123	C2 H F4 N4 O3 Sb2
1008124	Al Ca Fe O
1008125	Mn O3 Sr
1008126	Mn O3 Sr
1008127	Br D4 N
1008128	Br D8 N
1008129	Br D4 N
1008130	K O4 Ru
1008131	Mn4 O14 U4
1008132	Co4 O14 U4
1008133	Cr4 O16 Pr4
1008134	Cr4 Nd4 O16
1008135	Cr4 Eu4 O16
1008136	Cr4 Gd4 O16
1008137	Cr4 O16 Tb4
1008138	Cr4 Dy4 O16
1008139	Cr4 Ho4 O16
[truncated: 277,990 more rows]
